# Supplementary material for: Diversity of root system architecture and root-shoot biomass allocation in industrial hemp (Cannabis sativa L.)
Source: PLoS One. 2026 Feb 6;21(2):e0339929. doi: 10.1371/journal.pone.0339929 (PMC12880667; doi:10.1371/journal.pone.0339929)
Supplement: S1 Table — (CSV) [file pone.0339929.s002.csv]

Table S1. List of genotypes used in this study.
Geno	Background	ID
263	Nebraska Feral	1
331	NWG AOSCA Certified	2
452	NWG AOSCA Certified	3
1583	Germplasm Development	4
1590	NWG Breeding Line	5
2606	NWG Breeding Line	6
2729	NWG Breeding Line	7
2730	NWG AOSCA Certified	8
2823	NWG Breeding Line	9
2921	NWG Breeding Line	10
Earlina08FC	French Variety	11
3895	NWG Breeding Line	12
3916	NWG Breeding Line	13
4000	NWG AOSCA Certified	15
4269	NWG Breeding Line	16
4270	NWG Breeding Line	17
4272	NWG Breeding Line	18
4281	NWG Breeding Line	19
4283	NWG Breeding Line	20
4331	NWG Breeding Line	21
4375	NWG Breeding Line	22
Han NW	Chinese Variety	23
4473	NWG Breeding Line	26
4477	NWG Breeding Line	27
4479	NWG Breeding Line	28
X-59	Russian Variety	29
4532	NWG Breeding Line	30
4556	NWG Breeding Line	31
4586	NWG Breeding Line	32
4587	NWG Breeding Line	33
4602	NWG Breeding Line	34
4603	NWG Breeding Line	35
4608	NWG Breeding Line	36
4610	NWG Breeding Line	37
4613	NWG Breeding Line	38
4619	NWG Breeding Line	39
4634	NWG Breeding Line	40
4646	NWG Breeding Line	42
4522	NWG Breeding Line	43
4538	NWG Breeding Line	44
4670	NWG Breeding Line	45
4677	NWG Breeding Line	46
4698	NWG Breeding Line	47
4699	NWG Breeding Line	48
4727	NWG Breeding Line	49
4786	NWG Breeding Line	50
