# Supplementary material for: Diversity of root system architecture and root-shoot biomass allocation in industrial hemp (Cannabis sativa L.)
Source: PLoS One. 2026 Feb 6;21(2):e0339929. doi: 10.1371/journal.pone.0339929 (PMC12880667; doi:10.1371/journal.pone.0339929)
Supplement: S2 Table — (CSV) [file pone.0339929.s003.csv]

TableS2. ANOVA results for hemp genotype by root and shoot traits.
term	sumsq	meansq	NumDF	DenDF	statistic	p.value	trait	signif	statistic_2dp	fvalue_significance
Geno	483.1672952	10.737051	45	85	6.018735132	7.22E-13	RootDW_g	***	6.02	6.02 ***
Geno	28363.29992	630.2955538	45	86	4.276668227	3.68E-09	ShootDW_g	***	4.28	4.28 ***
Geno	36033.6949	800.7487755	45	85	4.532123562	1.06E-09	TotalDW_g	***	4.53	4.53 ***
Geno	0.039671744	8.82E-04	45	85	1.529682601	0.046401404	RootMassFract_g.g	*	1.53	1.53 *
Geno	83037.98298	1845.288511	45	82.0641087	1.815790065	0.00961665	SpecRootLength_m.g	**	1.82	1.82 **
Geno	0.262590925	0.005835354	45	85	1.568166808	0.037621141	RootLateralFract_mm.mm	*	1.57	1.57 *
Geno	106399.2364	2364.427476	45	83.14865463	1.775811166	0.011900409	RootCrownMaxWidth_mm	*	1.78	1.78 *
Geno	604920.9069	13442.68682	45	83.1322164	1.38326919	0.100591299	RootCrownMaxDepth_mm	ns	1.38	1.38 ns
Geno	0.42750225	0.00950005	45	82.99896525	0.926967347	0.60311416	RootCrownWidthDepth_ratio	ns	0.93	0.93 ns
Geno	19214186616	426981924.8	45	83.20952921	2.695190411	4.54E-05	RootCrownConvexArea_mm2	***	2.7	2.70 ***
Geno	0.303908025	0.006753512	45	83.08063743	1.087720389	0.364212608	RootCrownSolidity	ns	1.09	1.09 ns
Geno	1755706240	39015694.21	45	83.13047001	1.994201539	0.003272166	RootCrownLowerRootArea_mm2	**	1.99	1.99 **
Geno	736214703.9	16360326.75	45	83.19952754	2.745663725	3.34E-05	RootCrownPerimeter_mm	***	2.75	2.75 ***
Geno	4465864.926	99241.4428	45	83.19242494	2.531791306	1.23E-04	RootCrownHoles_count	***	2.53	2.53 ***
Geno	4567.722071	101.5049349	45	83.16185401	1.380383377	0.102018237	RootCrownAverageHoleSize_mm2	ns	1.38	1.38 ns
Geno	366.75847	8.150188223	45	83.10295211	1.052605166	0.412322216	RootCrownAverageRootOrientation_deg	ns	1.05	1.05 ns
Geno	0.048001837	0.001066707	45	83.07254187	1.004275598	0.483154583	RootCrownShallowAngle_freq	ns	1	1.00 ns
Geno	0.026985621	6.00E-04	45	85	1.103269957	0.343079233	RootCrownMediumAngle_freq	ns	1.1	1.10 ns
Geno	0.11058026	0.002457339	45	83.13464555	1.017419783	0.463428695	RootCrownSteepAngle_freq	ns	1.02	1.02 ns
Geno	1.42E+11	3159421114	45	85	2.367225259	3.15E-04	RootFlatbedTip_count	***	2.37	2.37 ***
Geno	6.29E+11	13969984189	45	83.08660597	2.314287725	4.68E-04	RootFlatbedBranches_count	***	2.31	2.31 ***
Geno	3.53E+11	7851382624	45	83.0838239	2.632881466	6.67E-05	RootFlatbedLengthTotal_mm	***	2.63	2.63 ***
Geno	0.779980079	0.017332891	45	83.06038353	1.327075078	0.132170613	RootFlatbedBranchfreq_count.mm	ns	1.33	1.33 ns
Geno	25716134904	571469664.5	45	83.09767909	3.124299322	3.46E-06	RootFlatbedNetworkArea_mm2	***	3.12	3.12 ***
Geno	0.235906883	0.005242375	45	85	2.008628276	0.002866876	RootFlatbedAverageDiameter_mm	**	2.01	2.01 **
Geno	0.066516804	0.001478151	45	83.09268844	1.571275051	0.037737732	RootFlatbedMedianDiameter_mm	*	1.57	1.57 *
Geno	584.3881104	12.98640245	45	83.16157659	2.855357176	1.72E-05	RootFlatbedMaximumDiameter_mm	***	2.86	2.86 ***
Geno	3.62E+11	8038864601	45	85	8.075470486	1.44E-16	RootFlatbedVolume_mm	***	8.08	8.08 ***
Geno	1.01E+12	22398383158	45	83.10723359	3.448704552	5.17E-07	RootFlatbedSurfaceArea_mm2	***	3.45	3.45 ***
Geno	69697293070	1548828735	45	83.08587578	2.312817867	4.73E-04	RootFlatbedRootLengthDiameterRange1_mm	***	2.31	2.31 ***
Geno	89127567281	1980612606	45	83.0855825	2.594613406	8.43E-05	RootFlatbedRootLengthDiameterRange2_mm	***	2.59	2.59 ***
Geno	2062296061	45828801.36	45	85	4.045188318	1.47E-08	RootFlatbedRootLengthDiameterRange3_mm	***	4.05	4.05 ***
Geno	2293937768	50976394.84	45	83.08032523	2.354374202	3.66E-04	RootFlatbedRootProjectedAreaDiameterRange1_mm2	***	2.35	2.35 ***
Geno	29047006375	645489030.6	45	83.09107753	2.682371172	4.93E-05	RootFlatbedRootProjectedAreaDiameterRange2_mm2	***	2.68	2.68 ***
Geno	12605658920	280125753.8	45	85	5.732194111	2.71E-12	RootFlatbedRootProjectedAreaDiameterRange3_mm2	***	5.73	5.73 ***
Geno	22657103566	503491190.4	45	83.08034265	2.354250514	3.67E-04	RootFlatbedRootSurfaceAreaDiameterRange1_mm2	***	2.35	2.35 ***
Geno	2.87E+11	6378148240	45	83.09106501	2.682045651	4.94E-05	RootFlatbedRootSurfaceAreaDiameterRange2_mm2	***	2.68	2.68 ***
Geno	1.24E+11	2766186255	45	85	5.731587853	2.72E-12	RootFlatbedRootSurfaceAreaDiameterRange3_mm2	***	5.73	5.73 ***
Geno	57278802.22	1272862.272	45	83.07864779	2.375714997	3.22E-04	RootFlatbedRootVolumeDiameterRange1_mm3	***	2.38	2.38 ***
Geno	7927716105	176171469	45	83.09843677	2.766014134	2.97E-05	RootFlatbedRootVolumeDiameterRange2_mm3	***	2.77	2.77 ***
Geno	2.69E+11	5977683860	45	85	8.104257816	1.29E-16	RootFlatbedRootVolumeDiameterRange3_mm3	***	8.1	8.10 ***
Geno	5989698.605	133104.4135	45	80.21834891	1.938950253	0.004865465	ShootHeight_mm	**	1.94	1.94 **
Geno	900540.117	20012.0026	45	82	3.197094923	2.44E-06	ShootMaxWidth_mm	***	3.2	3.20 ***
Geno	0.28180926	0.006262428	45	80.06979676	1.647706816	0.025738089	ShootWidthDepth_ratio	*	1.65	1.65 *
Geno	1.04E+11	2319737927	45	80.23323867	2.166817998	0.001259232	ShootNetworkArea_mm2	**	2.17	2.17 **
Geno	2.35E+12	52196340230	45	82	2.866677862	1.72E-05	ShootConvexArea_mm2	***	2.87	2.87 ***
Geno	13096194289	291026539.8	45	80.17079476	2.783178833	3.15E-05	ShootPerimeter_mm	***	2.78	2.78 ***
Geno	3.27E+12	72621993978	45	149002.1768	2.054444402	4.01E-05	ShootSurfaceArea_mm2	***	2.05	2.05 ***
Geno	0.089685405	0.001993009	45	80.09903181	1.906702	0.005891206	ShootSolidity	**	1.91	1.91 **
Geno	34356512747	763478061	45	80.24285326	1.300685825	0.151551035	ShootLowerArea_mm2	ns	1.3	1.30 ns
Geno	4970054.024	110445.645	45	82	2.126437869	0.001520675	ShootHoles_count	**	2.13	2.13 **
Geno	52331.59008	1162.924224	45	79.92892237	4.313910741	6.35E-09	ShootAverageHoleSize_mm2	***	4.31	4.31 ***
Geno	1.16E+11	2579810962	45	83.09177784	2.761633549	3.05E-05	RootFlatbedRootLengthLateral_mm	***	2.76	2.76 ***
