# Supplementary material for: Diversity of root system architecture and root-shoot biomass allocation in industrial hemp (Cannabis sativa L.)
Source: PLoS One. 2026 Feb 6;21(2):e0339929. doi: 10.1371/journal.pone.0339929 (PMC12880667; doi:10.1371/journal.pone.0339929)
Supplement: S3 Table — (XLSX) [file pone.0339929.s004.xlsx]

## Sheet: Summary_Stats
TableS3 Summary statistics of measured root and shoot traits in hemp.
Trait	Mean	SD	Min	Max	Range	CV	Skewness	Heritability
RootDW_g	1.9	2.21	0.25	14.84	14.59	117	3.75	0.84
ShootDW_g	22.67	17.7	3.46	131.8	128.34	78.06	2.85	0.77
TotalDW_g	24.5	19.82	3.71	146.64	142.92	80.9	2.97	0.79
RootMassFract_g.g	0.07	0.03	0.03	0.27	0.24	35.91	3.86	0.36
RootLateralFract_mm.mm	0.42	0.07	0.27	0.61	0.34	16.03	0.52	0.38
SpecRootLength_m.g	83.8	37.12	16.7	209.55	192.85	44.29	0.73	0.47
ShootAverageHoleSize_mm2	49.34	24.24	6.74	169.42	162.68	49.13	1.67	0.78
ShootConvexArea_mm2	357079	173928	63892	1113850	1049958	48.71	1.69	0.66
ShootHeight_mm	1270	304	479	2100	1620	23.96	0.18	0.5
ShootHoles_count	566	270	31	1308	1277	47.63	0.45	0.55
ShootLowerArea_mm2	32159	25548	3147	153855	150709	79.44	1.94	0.22
ShootMaxWidth_mm	400	106	212	777	566	26.37	1.08	0.7
ShootNetworkArea_mm2	85802	38952	13379	233575	220196	45.4	0.91	0.56
ShootPerimeter_mm	26827	13070	3766	87322	83556	48.72	1.3	0.66
ShootSolidity	0.24	0.04	0.14	0.34	0.19	15.45	0.17	0.49
ShootSurfaceArea_mm2	479845	220903	82924	1301714	1218790	46.04	0.91	0.54
ShootWidthDepth_ratio	0.33	0.07	0.17	0.65	0.48	21.94	0.84	0.4
RootCrownAverageHoleSize_mm2	14.94	9.17	3.94	54.87	50.93	61.4	2.18	0.2
RootCrownAverageRootOrientation_deg	53.13	2.86	47.32	61.64	14.31	5.38	0.7	0.08
RootCrownConvexArea_mm2	27243	15890	5834	100857	95023	58.33	1.87	0.64
RootCrownHoles_count	333	245	46	2008	1962	73.68	3.12	0.62
RootCrownLowerRootArea_mm2	4942	5169	506	42741	42235	105	3.83	0.51
RootCrownMaxDepth_mm	416	106	177	712	535	25.37	0.29	0.28
RootCrownMaxWidth_mm	101	41	38	321	282	40.61	1.86	0.45
RootCrownMediumAngle_freq	0.29	0.02	0.22	0.35	0.12	8.32	-0.19	0.08
RootCrownPerimeter_mm	5012	3098	1237	25767	24530	61.83	2.95	0.65
RootCrownShallowAngle_freq	0.24	0.03	0.13	0.31	0.18	14.08	-0.67	0.03
RootCrownSolidity	0.37	0.08	0.19	0.6	0.41	22.26	0.34	0.11
RootCrownSteepAngle_freq	0.48	0.05	0.38	0.65	0.27	10.45	0.69	0.05
RootCrownWidthDepth_ratio	0.26	0.1	0.12	0.63	0.5	38.86	1.39	0
RootFlatbedAverageDiameter_mm	0.37	0.06	0.28	0.57	0.29	16.02	1.1	0.5
RootFlatbedBranches_count	134573	94859	8604	495403	486800	70.49	1.66	0.58
RootFlatbedBranchfreq_count.mm	1.17	0.12	0.75	1.44	0.68	10.36	-0.31	0.24
RootFlatbedLengthTotal_mm	107397	69150	11515	369485	357971	64.39	1.67	0.63
RootFlatbedMaximumDiameter_mm	9.8	2.74	5.19	20.65	15.46	27.95	0.85	0.66
RootFlatbedMedianDiameter_mm	0.25	0.03	0.18	0.38	0.2	13.32	1.04	0.38
RootFlatbedNetworkArea_mm2	24732	17960	2853	102268	99415	72.62	2.02	0.69
RootFlatbedRootLengthDiameterRange1_mm	58455	31633	7377	169614	162237	54.11	1.3	0.58
RootFlatbedRootLengthDiameterRange2_mm	44911	34818	3535	191995	188461	77.53	2	0.63
RootFlatbedRootLengthDiameterRange3_mm	4031	4824	331	32012	31682	120	3.06	0.76
RootFlatbedRootLengthLateral_mm	48942	39147	4138	224007	219870	79.99	2.09	0.65
RootFlatbedRootProjectedAreaDiameterRange1_mm2	10232	5726	1110	30385	29275	55.96	1.34	0.59
RootFlatbedRootProjectedAreaDiameterRange2_mm2	23749	19703	1789	113683	111894	82.97	2.16	0.64
RootFlatbedRootProjectedAreaDiameterRange3_mm2	9483	11354	749	67722	66973	120	3.16	0.83
RootFlatbedRootSurfaceAreaDiameterRange1_mm2	32156	17994	3488	95500	92012	55.96	1.34	0.59
RootFlatbedRootSurfaceAreaDiameterRange2_mm2	74660	61938	5621	357347	351725	82.96	2.16	0.64
RootFlatbedRootSurfaceAreaDiameterRange3_mm2	29802	35680	2353	212796	210443	120	3.16	0.83
RootFlatbedRootVolumeDiameterRange1_mm3	1573	903	152	4771	4618	57.44	1.37	0.59
RootFlatbedRootVolumeDiameterRange2_mm3	11467	10209	818	61317	60499	89.03	2.34	0.65
RootFlatbedRootVolumeDiameterRange3_mm3	30748	50512	1658	418119	416461	164	5.14	0.88
RootFlatbedSurfaceArea_mm2	136618	110149	14886	647387	632501	80.63	2.22	0.72
RootFlatbedTip_count	74117	44343	10588	250866	240278	59.83	1.81	0.59
RootFlatbedVolume_mm	43788	58597	3525	459520	455995	134	4.48	0.88
