# Supplementary material for: Diversity of root system architecture and root-shoot biomass allocation in industrial hemp (Cannabis sativa L.)
Source: PLoS One. 2026 Feb 6;21(2):e0339929. doi: 10.1371/journal.pone.0339929 (PMC12880667; doi:10.1371/journal.pone.0339929)
Supplement: S4 Table — (CSV) [file pone.0339929.s005.csv]

TableS4. Mean root and shoot trait data by hemp genotype.
Geno	RootDW_g_mean	ShootDW_g_mean	TotalDW_g_mean	RootMassFract_g.g_mean	SpecRootLength_m.g_mean	RootLateralFract_mm.mm_mean	RootCrownMaxWidth_mm_mean	RootCrownMaxDepth_mm_mean	RootCrownWidthDepth_ratio_mean	RootCrownConvexArea_mm2_mean	RootCrownSolidity_mean	RootCrownLowerRootArea_mm2_mean	RootCrownPerimeter_mm_mean	RootCrownHoles_count_mean	RootCrownAverageHoleSize_mm2_mean	RootCrownAverageRootOrientation_deg_mean	RootCrownShallowAngle_freq_mean	RootCrownMediumAngle_freq_mean	RootCrownSteepAngle_freq_mean	RootFlatbedTip_count_mean	RootFlatbedBranches_count_mean	RootFlatbedLengthTotal_mm_mean	RootFlatbedBranchfreq_count.mm_mean	RootFlatbedNetworkArea_mm2_mean	RootFlatbedAverageDiameter_mm_mean	RootFlatbedMedianDiameter_mm_mean	RootFlatbedMaximumDiameter_mm_mean	RootFlatbedVolume_mm_mean	RootFlatbedSurfaceArea_mm2_mean	RootFlatbedRootLengthDiameterRange1_mm_mean	RootFlatbedRootLengthDiameterRange2_mm_mean	RootFlatbedRootLengthDiameterRange3_mm_mean	RootFlatbedRootProjectedAreaDiameterRange1_mm2_mean	RootFlatbedRootProjectedAreaDiameterRange2_mm2_mean	RootFlatbedRootProjectedAreaDiameterRange3_mm2_mean	RootFlatbedRootSurfaceAreaDiameterRange1_mm2_mean	RootFlatbedRootSurfaceAreaDiameterRange2_mm2_mean	RootFlatbedRootSurfaceAreaDiameterRange3_mm2_mean	RootFlatbedRootVolumeDiameterRange1_mm3_mean	RootFlatbedRootVolumeDiameterRange2_mm3_mean	RootFlatbedRootVolumeDiameterRange3_mm3_mean	ShootHeight_mm_mean	ShootMaxWidth_mm_mean	ShootWidthDepth_ratio_mean	ShootNetworkArea_mm2_mean	ShootConvexArea_mm2_mean	ShootPerimeter_mm_mean	ShootSurfaceArea_mm2_mean	ShootSolidity_mean
2729	0.517333333	6.466888889	6.984222222	0.072827488	81.5555322	0.387589667	84.18896111	381.1087009	0.2310008	18408.9656	0.262504711	1902.48284	3259.582282	183.4222222	14.40728758	56.7942706	0.189114111	0.276766178	0.534119556	29896.77778	42200.77778	38436.0313	1.002263444	8463.115014	0.3243992	0.2453514	6.027803778	7883.094977	40726.12937	23111.18196	14567.16812	757.6812157	4003.005239	7286.20734	1668.022803	12579.56313	22904.8634	5241.702839	611.6962523	3307.077325	3964.321399	1011.300909	239.9367339	0.251953644	35415.68623	183438.9973	9587.199096	203099.8401	0.199457533
X-59	0.524444444	8.211111111	8.828888889	0.077430713	63.10974746	0.38157493	63.44902383	292.9139552	0.237448	11925.71558	0.322326333	1667.819494	2891.601988	171.1666667	8.772303667	52.08979517	0.241603167	0.3046225	0.453774667	29882.33333	35333.66667	31820.4543	1.014376167	7042.946189	0.3433295	0.2265565	6.369746667	7543.037767	34400.59436	18809.74798	12302.21241	708.4939128	3084.681786	6139.785123	1719.921759	9694.247924	19301.34723	5404.999211	456.3028985	2759.860442	4326.874429	622.3606168	306.3463822	0.507447333	30592.23329	123448.4746	9516.34253	171380.7053	0.252214833
Earlina08FC	0.526333333	7.419	7.945333333	0.06541288	56.35156046	0.3548056	64.4757772	231.923355	0.3114612	8533.65393	0.354180033	1920.592945	2384.867067	151.9	11.22777577	54.91417523	0.202973433	0.2939979	0.503028533	21013.56667	21550.73333	22572.76438	0.9546217	4947.202889	0.3465443	0.222383167	7.118785133	6875.679804	24305.27089	14799.51657	7122.385467	650.8623482	2345.10547	3665.33309	1722.824029	7369.529917	11521.72206	5414.018909	334.6724537	1722.544203	4818.463148	1086.370107	276.1684459	0.2634519	43413.47838	183957.346	15316.38626	233324.3783	0.239342867
4477	0.541111111	8.768888889	9.288333333	0.053147571	135.7469076	0.374095531	63.89491456	376.0906241	0.173447778	13427.31359	0.307842889	1808.840852	2042.241576	104.4444444	7.334605111	56.26052233	0.200733111	0.260169333	0.539097556	52846.11111	79676.94444	66635.96147	1.117000722	14156.82752	0.320381944	0.236676111	6.866953444	12666.00557	70649.23502	39660.40621	25747.65602	1227.899238	6916.304612	13060.11364	2499.296074	21734.69931	41060.00735	7854.528371	1059.141939	6026.028997	5580.834638	991.1427441	302.6888099	0.310991667	40216.92847	180683.4527	14730.63523	205106.094	0.219
452	0.591222222	11.65466667	12.24588889	0.051167896	95.56090542	0.364155161	68.06941427	371.3834658	0.183891433	14113.2892	0.366283178	1881.187166	2604.536275	163.7666667	12.6478405	55.99173071	0.207949722	0.264512744	0.527537489	43795.45556	64304.73333	55959.80401	1.119553956	11383.1358	0.321007256	0.232024978	7.832965733	11943.75528	57073.94548	35558.06274	19316.11463	1085.626638	5976.535787	9590.66046	2589.912514	18782.05602	30153.26239	8138.627081	891.6703474	4316.210343	6735.874596	1156.591538	376.6627125	0.328871044	67260.203	292041.7477	26999.96662	345995.3293	0.239012711
331	0.611944444	12.46416667	13.07611111	0.048185408	92.89116591	0.323920719	65.20245853	277.6271391	0.242946583	11325.86178	0.4006335	2203.854103	2819.141195	179.7222222	11.27974217	54.65756294	0.217761722	0.281921444	0.500316833	49662.13889	67589.86111	57774.81714	1.012894389	11626.04898	0.299589194	0.203811583	6.731292139	10913.25353	56876.96607	37196.9003	19677.57982	900.3370189	6330.011946	9592.815402	2171.220961	19893.04204	30160.93175	6822.992288	950.0530371	4216.653401	5746.547094	912.322064	311.3434163	0.344344	44161.13651	189912.0373	17860.0846	234074.9866	0.2391035
4479	0.621111111	13.92388889	14.56611111	0.045450852	114.3287168	0.358673033	59.27934433	323.3550252	0.189977722	13147.7935	0.349441556	1797.4459	2167.101499	119.6666667	10.74179367	55.10029172	0.213988722	0.285039444	0.500971611	42024.55556	82757.83333	67400.61454	1.151864833	14108.61953	0.328685667	0.230570111	7.330322389	15829.15744	75050.70825	40071.36485	25546.32283	1782.926858	6828.337528	13317.9019	3729.806229	21458.54286	41870.7315	11721.43389	1026.937483	6334.860735	8467.359221	1099.802294	346.9948597	0.326802889	68451.45775	244359.0085	20776.68789	385057.2213	0.275330278
4473	0.704444444	11.44611111	12.15055556	0.055706596	95.39987356	0.422040294	83.48999789	385.6109905	0.212959222	18228.87438	0.362739056	2680.158667	3858.126921	263.7777778	11.91915828	54.08228056	0.229542889	0.272638222	0.497818889	46743.16667	71251.11111	63840.1946	1.055694389	14194.32307	0.3556885	0.254588444	7.333995722	13267.83824	69214.11643	37061.6255	25642.04108	1136.528023	6595.464797	12855.11957	2569.522296	20725.51747	40413.31872	8075.280249	1022.312833	5824.221696	6421.303712	1006.405694	302.669039	0.320167333	59623.84384	205208.2146	19640.66202	325467.4502	0.293628667
4532	0.706666667	11.65444444	12.36111111	0.069945044	149.8782817	0.365606467	69.29380589	442.7813931	0.181179222	17527.92012	0.468253667	2759.392667	3786.916304	258.1111111	11.92449778	54.63867444	0.234760111	0.255889111	0.509350556	60105.88889	109642.6667	89007.09625	1.207532444	17991.2398	0.312216444	0.229211778	7.697281667	16101.39699	90164.53114	54869.37144	32772.02027	1365.704544	9414.10467	16293.74845	2975.010763	29585.14862	51229.34191	9350.040622	1425.043281	7334.067285	7342.286423	1053.954132	371.9058918	0.349563556	59706.22629	246475.3732	16625.81569	349639.2808	0.238307556
4272	0.770555556	11.02	11.85833333	0.072379287	68.09184115	0.357467163	84.40588089	290.5880937	0.302471722	14768.51569	0.290670611	2859.359258	2552.698401	139.3333333	11.60336178	55.92206844	0.197339556	0.294214278	0.508446444	34742.66667	48313.94444	43855.31767	1.050887111	9477.24618	0.345922333	0.212052167	7.849553111	15211.63355	49456.1976	27235.41817	15354.12907	1265.770427	4591.298469	7765.527056	3377.999016	14428.02778	24413.5017	10614.66813	686.4552472	3585.077584	10940.10072	1122.993278	361.111111	0.357731111	68442.83185	315471.6393	18242.839	421858.7404	0.232144667
4603	0.7925	11.6975	12.49	0.065140173	153.2359092	0.390314955	76.78958775	421.5473608	0.183972833	20064.85438	0.401258167	1651.397588	3132.340061	208.75	7.840283	52.15018092	0.259716833	0.276765833	0.463517667	76078.83333	149618.1667	115938.5038	1.24929975	24302.51516	0.3269655	0.245712083	7.749479667	22388.73327	124702.6022	67544.81799	46426.22335	1967.46244	11908.83037	23624.00226	4137.325954	37424.94917	74274.55346	13003.09956	1834.774011	10863.19427	9690.764988	1055.516014	315.0059313	0.296362167	58416.84502	225914.2805	16573.84855	327120.2667	0.256563417
2823	0.994444444	14.73277778	15.72722222	0.062174239	108.64392	0.40540304	96.60159072	304.2660881	0.366886722	18135.99989	0.414705889	2048.814522	3444.803173	225.7222222	10.75335183	51.36186522	0.251946611	0.303786722	0.444266667	71172.55556	123774.3333	97358.57248	1.225325278	20734.27832	0.345646333	0.24322	9.368510167	24137.01201	108759.715	56588.90365	38525.34189	2244.326943	9953.202508	19520.24392	5125.073765	31279.45983	61373.71498	16106.54017	1534.496009	8996.30879	13606.20721	1261.012258	340.7671017	0.285870278	73213.81582	284310.2291	25198.28178	396638.1644	0.256140056
263	1.12	18.79833333	19.91833333	0.061158473	91.44140759	0.401004852	78.48879267	473.0657992	0.170705667	21948.4349	0.381387333	3224.418607	4016.325545	245.6666667	8.751780667	54.48944883	0.218719833	0.282669833	0.498609833	54755.33333	80817	72590.82601	1.094820167	15758.61932	0.346227167	0.249157667	8.007932	18972.22333	77501.46361	44268.47052	26889.92749	1432.428006	7727.880113	13112.01238	3817.587096	24284.49079	41220.93628	11996.03655	1181.827454	5749.133564	12041.26232	1333.036774	402.5504152	0.295020333	84636.69828	384514.5283	31266.58224	444795.5971	0.2216305
4000	1.12	18.79666667	19.91666667	0.052551639	69.53189335	0.428045864	101.7715111	343.5466377	0.349486167	19899.84519	0.309312917	3398.566102	3982.774934	267	14.77072417	52.35578642	0.2408265	0.294511833	0.464661417	54230.83333	79822.83333	66860.82529	1.16132525	15730.04963	0.375886917	0.25156825	10.4618925	23994.14029	83892.15103	36587.39054	27815.77925	2457.655512	6355.803987	14580.2465	5754.012929	19974.52635	45835.27342	18082.35126	974.4968477	6999.965199	16019.67825	1419.721234	345.8778173	0.241621167	80465.36688	360618.8181	25443.19291	433026.5351	0.219824417
4646	1.271111111	14.82611111	16.09722222	0.143231008	102.0916512	0.411910127	88.76235244	408.35141	0.232500028	24267.08681	0.336853833	3604.84245	3915.785289	202.8611111	26.42410936	55.07685625	0.226532389	0.263428833	0.510038806	61522.25	112861.4167	95623.32672	1.1306625	21364.26218	0.349972917	0.250326306	9.414582528	31093.40738	111424.5637	54165.48816	39015.23525	2442.603315	9562.659963	19788.68391	6097.814056	30050.63762	62212.00982	19161.91624	1475.69243	9112.857381	20504.85757	1019.67675	323.0871887	0.328340125	68232.12304	247536.6663	17606.62423	393531.2854	0.255432958
4613	1.34	17.07722222	18.41722222	0.084741352	72.36378215	0.39303346	94.22752472	359.0021694	0.283509444	21176.27722	0.381339667	3835.346468	4259.072242	288.1666667	17.08774367	53.22202033	0.236374167	0.286786833	0.476838944	60820.05556	112378.6667	89312.97668	1.222584167	19118.7489	0.350038444	0.238323333	10.0132975	24502.18171	100177.9037	53433.6825	33428.52547	2450.768717	9293.550566	17138.62326	5437.812134	29206.23372	53883.7144	17087.95555	1417.469464	8023.977432	15060.73481	1267.576117	382.1668643	0.319003944	77695.84563	320455.4217	21791.77603	440383.5114	0.229814111
2606	1.403333333	16.04444444	17.44777778	0.077244654	57.98244835	0.404374519	113.8346591	411.472644	0.328363556	26899.37308	0.314515222	5376.430774	4965.599534	291.7777778	23.37762333	53.90693067	0.234606333	0.275069778	0.490323889	56735.22222	92306.22222	74904.95792	1.151914889	16801.12649	0.363643222	0.243497667	10.40335233	28771.72009	90928.61547	42915.25709	29578.74189	2410.958939	7500.524749	15280.58669	6147.164196	23571.61602	48040.00686	19316.99259	1150.53598	7214.084123	20407.09998	1243.969949	433.8869119	0.358876333	69612.7202	344089.9868	25079.1385	370292.4549	0.200189889
4283	1.405	22.91555556	18.66333333	0.074919697	71.0046151	0.413515949	97.42106522	452.1330438	0.237784222	28023.4267	0.354962111	7765.088835	5779.953295	371	14.13111844	53.46074378	0.235604667	0.280256556	0.484138778	57855.44444	104962.4444	87082.75897	1.15002	20093.47753	0.385271222	0.253240222	11.34564489	42737.5603	112396.2905	49409.84849	34099.14509	3573.765412	8549.793136	18011.22428	9198.575411	26868.45652	56621.50254	28906.3315	1302.308814	8706.259767	32728.99171	1293.752471	455.1601426	0.358542111	110856.0063	415431.7251	32231.25632	624007.8575	0.259920556
4375	1.43	16.20166667	17.63166667	0.083209403	76.080326	0.410774854	109.7975417	385.2494578	0.298571833	24384.53534	0.310168167	2781.411406	4124.981227	230.6666667	36.5377185	54.317073	0.2325255	0.255817833	0.511656167	53592.66667	85603.5	68658.56462	1.173150167	15315.13275	0.3578995	0.246551167	8.9530715	27489.47165	84636.62028	39176.2498	27057.13196	2425.182858	6665.955941	14105.31859	6155.814363	20949.11584	44344.61858	19342.88586	1006.19781	6706.271679	19777.00216	992.3487543	437.188612	0.4610215	78094.20685	307759.6324	22524.6609	452965.8959	0.243137333
4786	1.478	22.4215	23.8995	0.058806942	102.6334248	0.495828254	81.91612442	435.516992	0.192102267	23548.7991	0.399138017	3390.46259	4126.93988	266.65	12.76878822	53.20145765	0.238178933	0.285503383	0.476317767	58852.86667	116720	99048.06982	1.1343418	25978.68117	0.411663333	0.297262917	8.83137825	37358.61701	143052.0173	44568.31638	49486.30457	4993.448871	8121.061808	27434.93384	9958.193493	25519.88674	86236.1876	31295.94299	1286.088487	13872.55327	22199.97527	1144.187426	397.5385528	0.35821345	85584.07315	323728.8999	26398.70312	482432.0526	0.257204167
4619	1.603611111	21.18111111	22.78472222	0.066751004	122.3142798	0.406678159	79.50108467	436.9125091	0.1998495	30798.16426	0.406400083	3067.657627	4433.208372	324.5	9.705209083	52.73634692	0.244548	0.280937583	0.474514167	103230.6667	197512.0833	150774.9438	1.221078972	35138.73359	0.350553833	0.259136194	8.10488825	46367.63915	193953.6066	76885.18469	68108.52368	5781.235466	13618.53038	36672.45101	11412.72236	42798.97029	115287.0793	35867.55704	2115.04326	18025.73344	26226.86244	1186.555951	377.8667458	0.323003611	86724.03324	325729.7291	24440.67472	503890.5889	0.271236472
3916	1.651666667	23.41916667	25.07083333	0.066643068	73.10160891	0.398101663	111.2075199	417.3897328	0.274039	29369.76816	0.3074265	3607.823854	4761.692937	300	12.68675558	52.260501	0.250864583	0.285747417	0.463387833	78364	153237.5833	113419.1019	1.3115975	23496.58219	0.373530833	0.2413465	11.1485815	41670.44634	132405.4442	68189.69838	41858.87814	3370.525418	11607.86704	21593.14339	8919.462685	36481.91205	67895.13674	28028.39546	1748.742434	10157.38918	29764.31472	1408.125742	375.1779358	0.270024167	80210.62085	327205.2184	26869.14095	445187.9187	0.247639417
1590	1.661111111	22.97444444	24.56833333	0.063419795	82.96890774	0.406310456	102.85611	443.2453604	0.246062278	27768.15389	0.418640417	6463.180893	5336.544125	392.0555556	10.96305467	50.85469831	0.260456028	0.301824028	0.43772	87325.02778	161368.25	126076.0373	1.23782125	27167.9931	0.362107778	0.244282861	9.832607889	34466.24024	144134.3382	73439.98501	49241.93969	3394.112625	12792.78611	25392.07969	7668.051928	40203.04423	79832.56262	24098.73131	1955.751236	11928.86827	20581.62074	1516.46896	398.5369709	0.261973167	105464.1039	397611.4685	36020.75922	574857.1149	0.261514111
4587	1.661111111	26.95555556	28.61666667	0.056635842	75.73846411	0.412560881	98.07182456	462.4728852	0.231599111	26480.90463	0.371237222	2659.611678	4914.006747	301.1111111	19.18719867	54.56545478	0.229439556	0.260438333	0.510122111	71963.44444	127607.2222	104560.582	1.198612889	23005.70588	0.360649778	0.24834	11.72475344	33627.01626	120977.8667	61245.5592	40517.40385	2797.618981	10726.32242	20769.73553	6992.291557	33708.24174	65296.79863	21972.82629	1641.287822	9668.036107	22317.69233	1428.232503	445.4725186	0.315889889	128219.149	430677.81	37719.17863	741163.5915	0.290583889
2730	1.690833333	23.15055556	24.84138889	0.067740817	91.07249474	0.427990914	97.90310928	473.5598939	0.206183556	27130.95347	0.372946944	3372.419667	4491.343081	261.4444444	18.14140456	53.62194894	0.235570722	0.282442	0.481987528	80619.05556	163753.1389	127045.4603	1.215946417	28833.34561	0.378160042	0.263818736	11.20525524	45093.73387	160030.1231	68068.87185	54564.97739	4411.611052	11924.32911	28838.21786	10148.85928	37474.21152	90662.42679	31893.48481	1836.401831	13886.73486	29370.59718	1343.584421	417.5860023	0.318471889	97890.30168	388024.8301	34801.98499	526617.3556	0.248856139
4670	1.705	22.51	24.1775	0.067630163	77.72705717	0.382310487	114.7866957	399.7107738	0.292139167	28380.06793	0.42831475	7520.707757	6225.120017	389.5	20.8234405	54.44525483	0.229315583	0.274524333	0.496159917	78124.83333	169925.0833	132686.2204	1.258526958	27821.93181	0.344582208	0.230018833	10.61176529	37533.04765	149170.1607	78984.67414	50091.04481	3610.501431	13491.84294	25720.96625	8242.468309	42400.50175	80867.75902	25901.89992	2035.248072	12016.25597	23481.54361	1409.727165	377.5800711	0.29693775	91152.3727	392571.2694	30645.19028	492064.8007	0.23418625
4281	1.7125	21.68666667	23.39916667	0.08057608	106.7137786	0.35656107	100.0723066	404.0853219	0.253666	26028.2278	0.384036417	4478.263324	5178.191813	355	15.22294342	54.618205	0.231778	0.2582155	0.51000625	96248.58333	175131.5833	135552.2607	1.141558125	28556.91123	0.327463667	0.228372375	9.180515708	44744.87595	155924.8405	80692.99268	50798.91528	4060.352745	13672.95719	26305.72823	9624.752128	42971.35522	82705.79125	30247.69406	2052.632312	12433.21596	30259.02768	1193.41637	412.3665482	0.361981583	89817.78979	357324.4862	27161.16796	500387.8271	0.240456167
4610	1.718888889	28.30777778	30.02666667	0.061067649	83.07040916	0.461881175	106.498554	430.296457	0.279889292	28719.26578	0.411974	6996.224295	5778.684923	432.7083333	17.86814542	51.32353813	0.257135792	0.288539333	0.454325	99794.83333	201012.7083	151301.9188	1.288540792	34095.12125	0.386366875	0.271436625	10.29608563	45409.43328	184995.984	80847.98117	66040.6814	4413.256244	14436.98482	34729.9623	9685.62574	45371.07939	109186.0071	30438.89753	2247.352492	16611.068	26551.01279	1373.5172	482.9873466	0.353570778	92608.03859	420587.0338	28110.01987	515767.8697	0.21946675
4522	1.73	25.67222222	27.565	0.065623295	75.29867896	0.417524572	85.63509283	408.7490962	0.212288278	23726.63695	0.351322556	5234.20692	4238.438357	255.5	11.88242317	51.56293156	0.259468167	0.288974889	0.451556944	68846.83333	121962.9444	99183.55569	1.206471444	21986.17277	0.387330889	0.2531055	10.38651444	43291.6662	122215.5844	57552.52162	38129.01508	3502.018996	10032.25034	19511.92789	9338.067934	31527.31886	61345.04751	29343.21799	1533.911744	9104.972488	32652.78197	1256.959272	453.5191777	0.358256944	99505.64906	383454.5043	35403.37205	544895.9633	0.272265056
4698	1.83	14.53222222	16.72166667	0.093511273	59.19862946	0.414155087	98.51771525	371.7281274	0.249905333	20557.07632	0.364735667	4555.988977	4086.662368	295.25	8.269652833	51.33248183	0.257164833	0.306332167	0.436503	44451.91667	66623.83333	59177.18265	1.104488833	13846.98156	0.401578417	0.250105917	9.766016	34989.58302	77878.02007	34454.88529	22290.97674	2431.320628	5851.218679	11591.04352	7336.091824	18387.80838	36439.92162	23050.29008	879.6915077	5495.780829	28614.11068	1298.042705	343.831554	0.283702833	90856.28773	336956.0606	21550.66078	568841.6421	0.286387167
4331	1.84	26.31	28.15	0.062306084	71.92835764	0.411983434	138.3947938	489.8409257	0.286658167	37960.32314	0.337394333	6127.190568	6909.450878	391.8333333	25.94077717	54.57838533	0.216451167	0.292112333	0.4914365	84586.66667	154267.6667	119662.5347	1.253011667	26086.78235	0.374987167	0.260123833	11.96090167	42999.37972	146444.1552	69398.20892	45603.82353	4660.502192	11926.70259	23988.86966	10673.67276	37482.91454	75418.2274	33543.01327	1807.052641	11586.22153	29606.10554	1576.601424	507.206406	0.3214105	100299.1034	490534.2986	35622.86747	525559.7654	0.20565375
4602	1.840555556	24.17055556	26.01111111	0.065330072	77.34616437	0.405244546	87.09327539	421.9329958	0.223337556	21799.21043	0.406931444	2526.124216	3575.637591	214.1666667	11.68020928	52.828325	0.244042556	0.278359333	0.477598111	68190.66667	147800.8333	110831.9962	1.222621889	25174.62866	0.369591833	0.253033722	10.34483894	41364.53597	146937.0922	58368.55235	47373.91025	5089.533647	10068.74847	25905.96207	10770.34855	31643.59936	81444.40726	33849.08551	1532.55161	12957.44894	26874.53542	1234.539344	305.8718862	0.307111111	71414.47466	271755.7085	22146.95823	397503.52	0.247286
4269	1.915555556	23.25777778	25.17333333	0.08368593	68.50536524	0.414991296	129.2600627	455.5796577	0.298311778	34460.10303	0.300716889	6164.797309	5884.741568	453.6666667	11.358765	51.43978633	0.262345556	0.284340889	0.453313556	81001.33333	152922.1111	118610.3534	1.172171556	26452.29556	0.371197111	0.251129833	10.51051928	44386.54399	144880.2646	66712.96129	48065.91044	3831.481717	11688.44782	25084.36204	9318.257365	36734.17649	78862.69075	29283.39733	1798.025499	11941.51477	30647.00372	1349.861605	509.9644129	0.365177556	107648.8815	484466.1922	31133.46763	616753.3779	0.230773667
4270	1.98	21.965	23.945	0.08931179	44.90710428	0.459075622	110.484454	470.0650758	0.240505	30517.97626	0.332541	4286.854789	4920.321978	305.8333333	17.67462267	51.86859483	0.254823	0.285884667	0.459292333	60128.83333	107674	86758.32782	1.160465	20666.34726	0.409447167	0.267125	11.5131965	34190.77973	112048.3672	45660.84491	38039.09158	3058.391341	8040.275006	20125.96224	7481.662924	25267.46027	63270.54812	23510.35877	1243.22989	9698.626001	23248.92384	1244.661922	389.1459077	0.327326167	87263.60693	342347.7518	21459.86144	529451.6528	0.254185667
4556	2.039444444	25.93361111	27.97305556	0.076263294	90.62862278	0.43142724	112.3523742	418.7756085	0.300429722	31577.96367	0.337214	5790.459139	5891.735805	361.9166667	20.24555672	54.07309706	0.229107944	0.279897306	0.49099475	85729.72222	167447.1667	129833.434	1.192921389	29811.549	0.371589083	0.267655653	9.597801722	48508.38991	165247.2555	69289.94795	55715.7156	4827.770463	12190.90297	29601.34167	10779.03401	38312.04254	93060.6622	33874.55075	1881.263708	14348.00827	32279.11793	1289.640174	451.8090156	0.358366333	106711.8402	425102.3659	30699.30042	603114.1894	0.257011306
4608	2.094166667	25.25472222	27.42444444	0.075270585	73.64659299	0.436881195	115.1843818	452.2053508	0.263012556	31472.34077	0.447121	9185.439974	7373.716473	620.8888889	9.2502	49.47226344	0.280401333	0.304392333	0.415206667	90233.11111	151017.6944	122423.4756	1.206311583	28255.46813	0.380373694	0.260743458	10.59235678	42071.0764	150521.6313	66982.50523	51259.27683	4181.693554	11713.5275	26601.70904	9572.12416	36811.52487	83628.18049	30081.92597	1802.920373	12578.53343	27689.6226	1175.622776	343.1494663	0.302628167	71815.8859	266580.4902	19230.36065	423022.4604	0.262725417
4727	2.138166667	29.66	31.79816667	0.066134281	59.80850217	0.452210883	102.4005785	491.2750061	0.217636211	33572.24567	0.366553483	3515.461217	5485.56711	354.2388889	12.73274199	51.91610707	0.252081367	0.289513439	0.458405372	74091.2	127004.6333	105450.7339	1.190005489	24971.23892	0.399650133	0.262402278	11.22053824	44871.10693	135391.5743	56686.29407	44819.92882	3944.511016	9934.163502	23336.35965	9804.394295	31218.78635	73363.20878	30809.57917	1531.015242	11079.60843	32260.48327	1526.257414	420.0395413	0.2806149	103522.8904	409005.7775	32416.36839	575131.5245	0.25200875
4538	2.254166667	26.57416667	28.82833333	0.074985074	72.13491659	0.392931379	109.0744759	372.3969633	0.292717917	28352.00208	0.393305917	6533.538646	5107.852979	323.25	20.52792408	51.65762058	0.250644	0.306282833	0.443073167	89651.83333	149668.0833	120237.4937	1.233749444	27274.34674	0.374519944	0.246654028	9.974308014	54749.85626	155020.7755	68587.63632	46256.41144	5393.445969	11791.79475	24353.90268	13174.03588	37058.08337	76564.27365	41398.41848	1785.755379	11746.19316	41217.90772	1397.123369	416.6666667	0.311579417	90014.50083	384584.2884	28290.58715	496002.8426	0.24375625
4677	2.255555556	25.68444444	27.94	0.07496839	85.61835534	0.466018377	119.9807183	539.2383706	0.218554333	43477.99616	0.305193222	8003.852168	6364.230355	377.3333333	14.31720744	51.53943789	0.252067889	0.296446333	0.451485889	83376.33333	160292.1111	131234.6489	1.143532944	33124.3997	0.400512	0.267248944	10.683092	58498.97205	186393.348	62694.53798	62024.62282	6515.488092	11282.49098	33760.16857	14258.71976	35455.77705	106126.2324	44811.33856	1770.747188	16775.61064	39952.61421	1452.431791	430.8422301	0.329409	102512.5343	435399.0085	25391.92456	612302.4453	0.236895556
4586	2.359666667	31.581	33.94066667	0.065501217	83.11148474	0.430870364	115.5748371	449.2552421	0.296047533	33138.61689	0.3768657	4956.416856	6023.941635	462.8333333	11.2717532	51.95671567	0.249522267	0.295179267	0.455298233	106638.6333	195005.0333	145057.3873	1.236412383	34865.60775	0.37784405	0.264863567	10.5343482	58017.8125	201827.7195	71847.38392	65956.49833	7253.505075	12726.37643	36485.89457	14996.2143	39997.40889	114701.5598	47128.75084	1975.891433	18446.61541	37595.30566	1445.166074	443.8908658	0.3213905	94951.08345	438470.0886	27996.05355	529625.7019	0.200729167
3895	2.678333333	35.46277778	38.14111111	0.065048998	75.28287285	0.50363283	97.03543028	491.781152	0.205119778	29646.8519	0.485319944	4370.990266	6149.004421	436.8333333	11.29421544	53.50218533	0.233061722	0.284568	0.482370389	93718.55556	182357.5	144744.182	1.262628389	36368.51468	0.447750639	0.289726667	12.27328336	67326.03782	211111.0774	69917.70182	66574.41061	8252.069625	12541.09487	36732.66601	17892.64394	39410.59246	115470.5398	56229.94507	1961.233199	18579.56341	46785.2412	1514.393041	419.2368527	0.288184444	110023.95	425352.7163	34340.02267	610454.6307	0.254019722
4699	2.853333333	26.96666667	29.82	0.089000097	83.94937428	0.485635298	161.858279	481.670282	0.371709833	48272.05312	0.409214	7641.770305	7911.495531	606.3333333	27.90164583	51.32882517	0.255301333	0.300379167	0.444319333	150602.1667	309418.1667	235808.459	1.233571917	55893.25411	0.4056925	0.289781167	10.26362208	71827.7038	300766.0667	117240.656	111198.6023	7369.200681	21273.39824	59439.22454	14971.96195	66854.8273	186858.5579	47052.68154	3356.997346	28902.27443	39568.43202	1331.405694	427.1352315	0.322805	120705.8231	399024.0594	35578.31789	674075.937	0.30976975
4634	2.864444444	31.70444444	34.56888889	0.085579109	66.26039283	0.478372003	138.7081223	414.099783	0.332516	36567.31439	0.363822333	8236.655305	6913.682886	514.1111111	15.04658456	52.38483956	0.238436889	0.294264222	0.467299	76059.88889	175900.3333	136026.6052	1.235054111	32417.57475	0.428773778	0.28252	12.38183378	56314.81845	185458.1078	68918.72991	60938.60387	6169.271432	12226.59103	33000.528	13776.22994	38422.34163	103744.0291	43291.73709	1900.669747	16319.55174	38094.59696	1503.875049	509.4108341	0.336325667	106567.0957	562590.4703	32285.69019	608122.518	0.193262556
2921	3.471666667	23.63333333	27.105	0.100656288	94.15263235	0.405720029	163.3044105	431.7425885	0.352157167	46358.77554	0.3684435	8725.443604	6832.437406	425	18.19088917	52.03383933	0.2500825	0.293924	0.455993167	102983	178941.1667	139618.2996	1.2709295	30458.68938	0.35232	0.245378833	11.198848	42316.86423	162269.2678	80324.49995	55185.89663	4107.903033	13966.1901	28048.40006	9608.814975	43891.91911	88181.4533	30195.89539	2143.25896	12971.39584	27202.20943	1333.511269	357.5326217	0.266900833	79328.74037	328819.6705	24744.06305	436154.117	0.233132333
Han NW	7.175	67.64	74.815	0.094513407	20.05174505	0.516460134	168.221258	521.149675	0.4037965	55047.08947	0.324847	16535.35415	11422.56573	655	29.494558	50.8193655	0.258278	0.310956	0.430766	114287	160995.5	137351.895	1.17917225	36798.69701	0.51910075	0.301545	18.57357425	155345.3224	232141.6864	67531.47596	60698.52052	9121.898484	11866.46469	32629.76087	29368.04255	37293.08326	102568.7062	92279.89696	1838.409543	16081.26179	137425.651	1738.256228	698.932384	0.4049935	122868.8846	719773.7174	44360.97266	645523.8613	0.1771865
1583	12.67111111	97.85111111	110.5222222	0.109076938	34.0440547	0.541819268	190.1663051	586.4063628	0.316519778	76337.62206	0.447565667	21786.99726	16119.9996	1222.666667	18.77468544	51.56416933	0.248977667	0.307271	0.443751333	218422.6667	427060.8889	334603.467	1.222714533	92403.45996	0.511741511	0.321234989	14.36812991	355626.361	583978.7569	144108.9678	164185.6879	26308.81121	26046.99911	94448.62683	65310.51378	81858.50755	296887.1816	205233.0678	4100.508106	49627.61837	301898.2346	1841.874259	674.6144719	0.356853556	198769.0407	921602.8097	71630.64046	1087724.433	0.210203222
[truncated: 57 more columns]
