# Supplementary material for: Diversity of root system architecture and root-shoot biomass allocation in industrial hemp (Cannabis sativa L.)
Source: PLoS One. 2026 Feb 6;21(2):e0339929. doi: 10.1371/journal.pone.0339929 (PMC12880667; doi:10.1371/journal.pone.0339929)
Supplement: S5 Table — (XLSX) [file pone.0339929.s006.xlsx]

## Sheet: Corr
TableS5. Correlation corr data for hemp root and shoot trait data .
Trait	SpecRootLength_m.g	RootLateralFract_mm.mm	RootMassFract_g.g	ShootHeight_mm	ShootWidthDepth_ratio	ShootConvexArea_mm2	RootFlatbedRootLengthDiameterRange1_mm	RootFlatbedRootLengthLateral_mm	RootFlatbedAverageDiameter_mm	RootCrownConvexArea_mm2	RootCrownMaxDepth_mm	RootCrownMaxWidth_mm	RootCrownLowerRootArea_mm2	ShootDW_g	RootDW_g
SpecRootLength_m.g	1	-0.253183	-0.142451	-0.465569	-0.142958	-0.529324	0.017977	-0.126774	-0.455063	-0.421861	-0.169714	-0.450726	-0.395747	-0.48616	-0.435091
RootLateralFract_mm.mm	-0.253183	1	0.296823	0.377711	-0.12234	0.397552	0.539354	0.700463	0.912644	0.655313	0.613901	0.579532	0.427238	0.521817	0.521451
RootMassFract_g.g	-0.142451	0.296823	1	0.0354532	0.0341683	0.112404	0.280029	0.309178	0.287516	0.40307	0.249583	0.395523	0.254641	0.202662	0.390418
ShootHeight_mm	-0.465569	0.377711	0.0354532	1	0.0895991	0.843671	0.384581	0.402512	0.484942	0.511604	0.368308	0.494961	0.414685	0.625461	0.524005
ShootWidthDepth_ratio	-0.142958	-0.12234	0.0341683	0.0895991	1	0.211021	-0.205254	-0.152604	-0.0723864	-0.00278568	-0.0486392	-0.012044	0.0488102	0.0275689	0.0346835
ShootConvexArea_mm2	-0.529324	0.397552	0.112404	0.843671	0.211021	1	0.457731	0.517112	0.541349	0.680772	0.443809	0.59135	0.662146	0.840808	0.738573
RootFlatbedRootLengthDiameterRange1_mm	0.017977	0.539354	0.280029	0.384581	-0.205254	0.457731	1	0.908309	0.452996	0.676827	0.468632	0.553837	0.489123	0.634183	0.635501
RootFlatbedRootLengthLateral_mm	-0.126774	0.700463	0.309178	0.402512	-0.152604	0.517112	0.908309	1	0.621165	0.742401	0.52808	0.570009	0.503828	0.727824	0.742864
RootFlatbedAverageDiameter_mm	-0.455063	0.912644	0.287516	0.484942	-0.0723864	0.541349	0.452996	0.621165	1	0.68853	0.601255	0.631719	0.534876	0.637828	0.62657
RootCrownConvexArea_mm2	-0.421861	0.655313	0.40307	0.511604	-0.00278568	0.680772	0.676827	0.742401	0.68853	1	0.677024	0.87829	0.814553	0.801014	0.835576
RootCrownMaxDepth_mm	-0.169714	0.613901	0.249583	0.368308	-0.0486392	0.443809	0.468632	0.52808	0.601255	0.677024	1	0.410311	0.459552	0.501929	0.492509
RootCrownMaxWidth_mm	-0.450726	0.579532	0.395523	0.494961	-0.012044	0.59135	0.553837	0.570009	0.631719	0.87829	0.410311	1	0.729935	0.631314	0.693538
RootCrownLowerRootArea_mm2	-0.395747	0.427238	0.254641	0.414685	0.0488102	0.662146	0.489123	0.503828	0.534876	0.814553	0.459552	0.729935	1	0.791091	0.779864
ShootDW_g	-0.48616	0.521817	0.202662	0.625461	0.0275689	0.840808	0.634183	0.727824	0.637828	0.801014	0.501929	0.631314	0.791091	1	0.929029
RootDW_g	-0.435091	0.521451	0.390418	0.524005	0.0346835	0.738573	0.635501	0.742864	0.62657	0.835576	0.492509	0.693538	0.779864	0.929029	1

## Sheet: Corr_pmat
TableS5. Correlation pmat data for hemp root and shoot trait data .
Trait	SpecRootLength_m.g	RootLateralFract_mm.mm	RootMassFract_g.g	ShootHeight_mm	ShootWidthDepth_ratio	ShootConvexArea_mm2	RootFlatbedRootLengthDiameterRange1_mm	RootFlatbedRootLengthLateral_mm	RootFlatbedAverageDiameter_mm	RootCrownConvexArea_mm2	RootCrownMaxDepth_mm	RootCrownMaxWidth_mm	RootCrownLowerRootArea_mm2	ShootDW_g	RootDW_g
SpecRootLength_m.g	0	0.00339983	0.10323	1.85497e-08	0.101996	6.78815e-11	0.837891	0.14747	4.20814e-08	4.7067e-07	0.0517198	5.85435e-08	2.64338e-06	3.43074e-09	1.85447e-07
RootLateralFract_mm.mm	0.00339983	0	0.000548192	8.01333e-06	0.162274	2.35713e-06	2.51453e-11	8.94391e-21	2.36328e-52	1.52499e-17	4.99097e-15	3.32482e-13	3.23872e-07	1.39766e-10	1.44716e-10
RootMassFract_g.g	0.10323	0.000548192	0	0.686522	0.697317	0.199417	0.00114595	0.00030952	0.00082948	1.65335e-06	0.00390125	2.68104e-06	0.00321389	0.0197796	3.69356e-06
ShootHeight_mm	1.85497e-08	8.01333e-06	0.686522	0	0.306932	6.29084e-37	5.29279e-06	1.71421e-06	3.80284e-09	3.63111e-10	1.39251e-05	1.61068e-09	7.67345e-07	1.08082e-15	1.1344e-10
ShootWidthDepth_ratio	0.101996	0.162274	0.697317	0.306932	0	0.0151489	0.0182278	0.0806624	0.409469	0.974711	0.579692	0.890981	0.578359	0.753681	0.692982
ShootConvexArea_mm2	6.78815e-11	2.35713e-06	0.199417	6.29084e-37	0.0151489	0	3.42663e-08	2.17833e-10	2.05581e-11	2.7044e-19	9.82011e-08	8.29829e-14	5.36924e-18	1.85594e-36	5.16874e-24
RootFlatbedRootLengthDiameterRange1_mm	0.837891	2.51453e-11	0.00114595	5.29279e-06	0.0182278	3.42663e-08	0	4.77e-51	4.92789e-08	5.18667e-19	1.45327e-08	5.64974e-12	2.66604e-09	3.26489e-16	2.71545e-16
RootFlatbedRootLengthLateral_mm	0.14747	8.94391e-21	0.00030952	1.71421e-06	0.0806624	2.17833e-10	4.77e-51	0	1.92243e-15	2.27414e-24	7.66022e-11	9.77573e-13	7.35595e-10	4.80812e-23	2.0572e-24
RootFlatbedAverageDiameter_mm	4.20814e-08	2.36328e-52	0.00082948	3.80284e-09	0.409469	2.05581e-11	4.92789e-08	1.92243e-15	0	7.29033e-20	2.48056e-14	4.5961e-16	3.9332e-11	1.9573e-16	9.30122e-16
RootCrownConvexArea_mm2	4.7067e-07	1.52499e-17	1.65335e-06	3.63111e-10	0.974711	2.7044e-19	5.18667e-19	2.27414e-24	7.29033e-20	0	5.02131e-19	1.7386e-43	1.53408e-32	9.34788e-31	1.26973e-35
RootCrownMaxDepth_mm	0.0517198	4.99097e-15	0.00390125	1.39251e-05	0.579692	9.82011e-08	1.45327e-08	7.66022e-11	2.48056e-14	5.02131e-19	0	1.02802e-06	2.97531e-08	8.71699e-10	1.99264e-09
RootCrownMaxWidth_mm	5.85435e-08	3.32482e-13	2.68104e-06	1.61068e-09	0.890981	8.29829e-14	5.64974e-12	9.77573e-13	4.5961e-16	1.7386e-43	1.02802e-06	0	3.12855e-23	4.8607e-16	3.06002e-20
RootCrownLowerRootArea_mm2	2.64338e-06	3.23872e-07	0.00321389	7.67345e-07	0.578359	5.36924e-18	2.66604e-09	7.35595e-10	3.9332e-11	1.53408e-32	2.97531e-08	3.12855e-23	0	1.56251e-29	3.16319e-28
ShootDW_g	3.43074e-09	1.39766e-10	0.0197796	1.08082e-15	0.753681	1.85594e-36	3.26489e-16	4.80812e-23	1.9573e-16	9.34788e-31	8.71699e-10	4.8607e-16	1.56251e-29	0	5.53283e-58
RootDW_g	1.85447e-07	1.44716e-10	3.69356e-06	1.1344e-10	0.692982	5.16874e-24	2.71545e-16	2.0572e-24	9.30122e-16	1.26973e-35	1.99264e-09	3.06002e-20	3.16319e-28	5.53283e-58	0
