# Supplementary material for: Diversity of root system architecture and root-shoot biomass allocation in industrial hemp (Cannabis sativa L.)
Source: PLoS One. 2026 Feb 6;21(2):e0339929. doi: 10.1371/journal.pone.0339929 (PMC12880667; doi:10.1371/journal.pone.0339929)
Supplement: S6 Table — (CSV) [file pone.0339929.s007.csv]

TableS6. Percentile ranking of root and shoot quadrant rankings for hemp genotypes.
GenoNumber	Geno	RootDW_percentileRank	RootFlatbedLengthTotal_percentileRank	RootCrownConvexArea_percentileRank	ShootDW_percentileRank	ShootHeight_percentileRank	ShootConvexArea_percentileRank	QuadrantGroup	Fulfilled_requirements	Cluster_3groups	Cluster_4groups
4	1583	46	46	46	46	46	46	I	Yes	2	4
5	1590	24	32	26	26	42	32	I	Yes	1	3
8	2730	25	33	25	27	30	30	I	Yes	1	3
13	3895	41	41	32	44	41	38	I	Yes	1	3
16	4269	33	28	39	28	31	42	I	Yes	1	3
21	4331	31	29	41	36	44	43	I	Yes	1	3
44	4538	38	30	28	37	33	29	I	Yes	1	1
31	4556	35	34	36	35	24	37	I	Yes	1	1
32	4586	40	42	37	42	38	41	I	Yes	1	1
37	4610	28	44	30	40	32	36	I	Yes	1	1
40	4634	43	38	40	43	40	44	I	Yes	1	1
45	4670	26	36	29	24	35	31	I	Yes	1	1
46	4677	39	35	42	34	39	40	I	Yes	1	1
48	4699	42	45	44	39	27	33	I	Yes	1	1
49	4727	37	24	38	41	43	34	I	Yes	1	1
23	Han NW	45	39	45	45	45	45	I	Yes	2	4
39	4619	21	43	34	20	16	19	II	Yes	1	1
2	331	6	6	2	10	2	5	III	Yes	3	2
3	452	5	5	6	8	14	14	III	Yes	3	2
7	2729	1	3	11	1	6	3	III	Yes	3	2
9	2823	12	20	9	13	22	13	III	Yes	3	3
18	4272	10	4	7	5	12	16	III	Yes	3	2
22	4375	19	12	21	16	4	15	III	Yes	3	2
26	4473	8	8	10	6	5	6	III	Yes	3	2
27	4477	4	9	5	4	3	2	III	Yes	3	2
28	4479	7	11	4	11	11	8	III	Yes	3	2
30	4532	9	17	8	7	8	9	III	Yes	3	2
38	4613	16	18	15	17	23	17	III	Yes	1	1
42	4646	15	19	20	14	7	10	III	Yes	3	2
50	4786	20	21	18	23	13	18	III	Yes	1	1
11	Earlina08FC	3	1	1	2	10	4	III	Yes	3	2
29	X-59	2	2	3	3	1	1	III	Yes	3	2
33	4587	23	23	23	38	37	39	IV	Yes	1	1
1	263	13	13	17	19	28	28	NA	No (Group IV)	3	3
6	2606	17	14	24	15	19	24	NA	No (Group III)	3	3
10	2921	44	40	43	30	29	21	NA	No (Group II)	1	3
14	3916	22	26	31	29	34	20	NA	No (Group II)	1	3
15	4000	14	10	12	18	36	26	NA	No (Group IV)	3	3
17	4270	34	15	33	22	20	23	NA	No (Group II)	1	3
19	4281	27	37	22	21	17	25	NA	No (Group III)	1	3
20	4283	18	16	27	25	25	35	NA	No (Group I)	1	3
43	4522	29	22	19	33	21	27	NA	No (Group IV)	1	1
34	4602	32	25	16	31	18	12	NA	No (Group III)	1	1
35	4603	11	27	13	9	9	7	NA	No (Group III)	3	2
36	4608	36	31	35	32	15	11	NA	No (Group II)	1	1
47	4698	30	7	14	12	26	22	NA	No (Group III)	1	1
