# Supplementary material for: Diversity of root system architecture and root-shoot biomass allocation in industrial hemp (Cannabis sativa L.)
Source: PLoS One. 2026 Feb 6;21(2):e0339929. doi: 10.1371/journal.pone.0339929 (PMC12880667; doi:10.1371/journal.pone.0339929)
Supplement: S7 Table — (XLSX) [file pone.0339929.s008.xlsx]

## Sheet: TableS7
Table S7. Key root architecture genes identified through phylogenetic analysis.
Hemp Gene ID	Arabidopsis Orthologes	Rice Orthologous	Maize Orthologes	Name	Description	Function	References
XP_030478896.1	AT4G30160		Zm00001d021685	vln4	Villin4	Root hair growth	Zhang Y, Xiao Y, Du F, Cao L, Dong H, Ren H (2011) Arabidopsis VILLIN4 is involved in root hair growth through regulating actin organization in a Ca2+-dependent manner. New Phytol 190:667–682
XP_030479610.1	AT3G51770		Zm00001d028769	eto1	Ethylene-overproduction protein 1	Lateral root formation	Negi S, Ivanchenko MG, Muday GK (2008) Ethylene regulates lateral root formation and auxin transport in Arabidopsis thaliana. Plant J 55:175–187
XP_030479975.1	AT2G34710		Zm00001d031061	hb119	Homeobox-transcription factor 119	Root growth	Dello Ioio R, Galinha C, Fletcher AG, Grigg SP, Molnar A, Willemsen V, Scheres B, Sabatini S, Baulcombe D, Maini PK, Tsiantis M (2012) A PHABULOSA/cytokinin feedback loop controls root growth in Arabidopsis. Curr Biol 22:1699–1704
XP_030480491.1	AT3G21640		Zm00001d004930	twd1	Peptidyl-prolyl cis-trans isomerase FKBP42	Root gravitropism	Wang B, Bailly A, Zwiewka M, Henrichs S, Azzarello E, Mancuso S, Maeshima M, Friml J, Schulz A, Geisler M (2013) Arabidopsis TWISTED DWARF1 functionally interacts with auxin exporter ABCB1 on the root plasma membrane. Plant Cell 25:202–214
XP_030480525.1		LOC_Os02g36924	Zm00001d050897	mads39	MADS-transcription factor 39	Primary root length. Lateral root number. Lateral root length	Chen H, Xu N, Wu Q, Yu B, Chu Y, Li X, Huang J, Jin L (2018) OsMADS27 regulates the root development in a NO3--Dependent manner and modulates the salt tolerance in rice (Oryza sativa L.). Plant Sci 277:20–32
XP_030480831.1	AT1G30330		Zm00001d031064	arf34	ARF-transcription factor 34	Primary root growth	Yang ZB, Geng X, He C, Zhang F, Wang R, Horst WJ, Ding Z (2014) TAA1-regulated local auxin biosynthesis in the root-apex transition zone mediates the aluminum-induced inhibition of root growth in Arabidopsis. Plant Cell 26:2889–2906
XP_030482260.1		LOC_Os01g03720	Zm00001d040019	myb137	MYB-transcription factor 137	Primary root and lateral root length	Gu M, Zhang J, Li H, Meng D, Li R, Dai X, Wang S, Liu W, Qu H, Xu G (2017) Maintenance of phosphate homeostasis and root development are coordinately regulated by MYB1, an R2R3-type MYB transcription factor in rice. J Exp Bot 68:3603–3615
XP_030482260.1		LOC_Os01g03720	Zm00001d008528	myb22	MYB-transcription factor 22	Primary root and lateral root length	Gu M, Zhang J, Li H, Meng D, Li R, Dai X, Wang S, Liu W, Qu H, Xu G (2017) Maintenance of phosphate homeostasis and root development are coordinately regulated by MYB1, an R2R3-type MYB transcription factor in rice. J Exp Bot 68:3603–3615
XP_030482378.1, XP_030482377.1, XP_030478835.1		LOC_Os07g42290	Zm00001d022133	Dro1	Unknown	Root angle	Kitomi Y, Hanzawa E, Kuya N, Inoue H, Hara N, Kawai S, Kanno N, Endo M, Sugimoto K, Yamazaki T, Sakamoto S, Sentoku N, Wu J, Kanno H, Mitsuda N, Toriyama K, Sato T, Uga Y (2020) Root angle modifications by the DRO1 homolog improve rice yields in saline paddy fields. Proc Natl Acad Sci USA 117:21242–21250
XP_030482437.1	AT1G73590		Zm00001d052269	pin3	PIN-formed protein3	Root development	Rigas S, Ditengou FA, Ljung K, Daras G, Tietz O, Palme K, Hatzopoulos P (2013) Root gravitropism and root hair development constitute coupled developmental responses regulated by auxin homeostasis in the Arabidopsis root apex. New Phytol 197:1130–1141
XP_030482726.1	AT5G14170		Zm00001d022322	SWP73B	SWI/SNF complex component SNF12 homolog	Root morphology and root growth	Jégu T, Domenichini S, Blein T, Ariel F, Christ A, Kim SK, Crespi M, Boutet-Mercey S, Mouille G, Bourge M, Hirt H, Bergounioux C, Raynaud C, Benhamed M (2015) A SWI/SNF Chromatin Remodelling Protein Controls Cytokinin Production through the Regulation of Chromatin Architecture. PLoS One 10:e0138276
XP_030483101.1	AT1G05180		Zm00001d034640	AXR1	NEDD8-activating enzyme E1 regulatory subunit AXR1	Root growth	Cernac A, Lincoln C, Lammer D, Estelle M (1997) The SAR1 gene of Arabidopsis acts downstream of the AXR1 gene in auxin response. Development 124:1583–1591
XP_030484203.1	AT2G43330		Zm00001d025749	na	Membrane transporter D1	Root growth	Schneider S, Beyhl D, Hedrich R, Sauer N (2008) Functional and physiological characterization of Arabidopsis INOSITOL TRANSPORTER1, a novel tonoplast-localized transporter for myo-inositol. Plant Cell 20:1073–1087
XP_030484230.1	AT4G17615		Zm00001d033316	cbl	Calcineurin B-like-interacting protein kinase4	Root angle	Schneider HM, Lor VSN, Hanlon MT, Perkins A, Kaeppler SM, Borkar AN, Bhosale R, Zhang X, Rodriguez J, Bucksch A, Bennett MJ, Brown KM, Lynch JP (2021) Root angle in maize influences nitrogen capture and is regulated by calcineurin B-like protein (CBL)-interacting serine/threonine-protein kinase 15 (ZmCIPK15). Plant Cell Environ 1–17 https://doi.org/10.1111/pce.14135
XP_030484730.1			Zm00001d040186	rt1	Transcription factor bHLH110	Nodal root number	Jenkins MT (1930) Heritable characters of maize. XXXTV. Rootless. J Hered 21
XP_030485433.1	AT2G44900		Zm00001d029938	ARABIDILLO-1	Protein ARABIDILLO 1	Lateral root development	Coates JC, Laplaze L, Haseloff J (2006) Armadillo-related proteins promote lateral root development in Arabidopsis. Proc Natl Acad Sci USA 103:1621–1626
XP_030485452.1		LOC_Os01g67160	Zm00001d044672	cdc3	Cell division control protein homolog3	Root apical meristem. Primary root length	Qu X, Yan M, Zou J, Jiang M, Yang K, Le J (2018) A2-type cyclin is required for the asymmetric entry division in rice stomatal development. J Exp Bot 69:3587–3599
XP_030485468.1	AT4G35020		Zm00001d018573	rop4	Rho-related protein from plants 4	Root morphology	Venus Y, Oelmüller R (2013) Arabidopsis ROP1 and ROP6 influence germination time, root morphology, the formation of F-actin bundles, and symbiotic fungal interactions. Mol Plant 6:872–886
XP_030486082.1		LOC_Os01g67240	Zm00001d012158	OsFH1	Formin-like protein 1	Root hair length	Huang J, Kim CM, Xuan YH, Liu J, Kim TH, Kim BK, Han CD (2013) Formin homology 1 (OsFH1) regulates root-hair elongation in rice (Oryza sativa). Planta 237:1227–1239
XP_030486176.1		LOC_Os02g42330	Zm00001d017352	nit1	Nitrilase1	Primary root length. Lateral root density	Song M, Fan X, Chen J, Qu H, Luo L, Xu G (2020) OsNAR2.1 Interaction with OsNIT1 and OsNIT2 Functions in Root-growth Responses to Nitrate and Ammonium. Plant Physiol 183:289–303
XP_030486176.1		LOC_Os02g42350	Zm00001d051214	nit2	Nitrilase2	Primary root length. Lateral root density	Song M, Fan X, Chen J, Qu H, Luo L, Xu G (2020) OsNAR2.1 Interaction with OsNIT1 and OsNIT2 Functions in Root-growth Responses to Nitrate and Ammonium. Plant Physiol 183:289–303
XP_030486626.1, XP_030496295.1	AT3G50530		Zm00001d022166	cdpk25	Calcium dependent protein kinase25	Primary root elongation. Root gravitropism	Rigó G, Ayaydin F, Tietz O, Zsigmond L, Kovács H, Páy A, Salchert K, Darula Z, Medzihradszky KF, Szabados L, Palme K, Koncz C, Cséplo A (2013) Inactivation of plasma membrane-localized CDPK-RELATED KINASE5 decelerates PIN2 exocytosis and root gravitropic response in Arabidopsis. Plant Cell 25:1592–1608
XP_030487494.1		LOC_Os02g02890	Zm00001d016660	ppi1	Peptidyl-prolyl isomerase1	Lateral root number. Lateral root length	Kang B, Zhang Z, Wang L, Zheng L, Mao W, Li M, Wu Y, Wu P, Mo X (2013) OsCYP2, a chaperone involved in degradation of auxin-responsive proteins, plays crucial roles in rice lateral root initiation. Plant J 74:86–97
XP_030487525.1, XP_030487320.1	AT5G56580		Zm00001d043609	mek1	MEK homolog1	Lateral root formation	Zeng Q, Sritubtim S, Ellis BE (2011) AtMKK6 and AtMPK13 are required for lateral root formation in Arabidopsis. Plant Signal Behav 6:1436–1439
XP_030488424.1	AT1G80350		Zm00001d043841	ktn2	Katanin2	Root hair growth	Webb M, Jouannic S, Foreman J, Linstead P, Dolan L (2002) Cell specification in the Arabidopsis root epidermis requires the activity of ECTOPIC ROOT HAIR 3--a katanin-p60 protein. Development 129:123–131
XP_030488594.1	AT5G03540		Zm00001d001765	EXO70A1	Exocyst complex component EXO70A1	Root growth	Cole RA, McInally SA, Fowler JE (2014) Developmentally distinct activities of the exocyst enable rapid cell elongation and determine meristem size during primary root growth in Arabidopsis. BMC Plant Biol 14:386
XP_030488692.1	AT1G16300		Zm00001d053798	na	Glyceraldehyde-3-phosphate dehydrogenase GAPCP1 chloroplastic	Root development	Muñoz-Bertomeu J, Cascales-Miñana B, Mulet JM, Baroja-Fernández E, Pozueta-Romero J, Kuhn JM, Segura J, Ros R (2009) Plastidial glyceraldehyde-3-phosphate dehydrogenase deficiency leads to altered root development and affects the sugar and amino acid balance in Arabidopsis. Plant Physiol 151:541–558
XP_030489714.1		LOC_Os01g66120	Zm00001d042609	nac109	NAC-transcription factor 109	Root length. Root number. Root diameter	Lee DK, Chung PJ, Jeong JS, Jang G, Bang SW, Jung H, Kim YS, Ha SH, Choi YD, Kim JK (2017) The rice OsNAC6 transcription factor orchestrates multiple molecular mechanisms involving root structural adaptions and nicotianamine biosynthesis for drought tolerance. Plant Biotechnol J 15:754–764
XP_030489836.1, XP_030489261.1	AT3G03050		Zm00001d045557	na	Putative cellulose synthase-like family protein	Initiate root hair	Hu H, Zhang R, Dong S, Li Y, Fan C, Wang Y, Xia T, Chen P, Wang L, Feng S, Persson S, Peng L (2018) AtCSLD3 and GhCSLD3 mediate root growth and cell elongation downstream of the ethylene response pathway in Arabidopsis. J Exp Bot 69:1065–1080
XP_030489929.1	AT4G01370		Zm00001d047349	simk1	Salt-induced MAP kinase1	Lateral root formation	Zeng Q, Sritubtim S, Ellis BE (2011) AtMKK6 and AtMPK13 are required for lateral root formation in Arabidopsis. Plant Signal Behav 6:1436–1439
XP_030490023.1	AT5G20520		Zm00001d006836	wav2	Alpha/beta-Hydrolases superfamily protein	Roots growth direction	Mochizuki S, Harada A, Inada S, Sugimoto-Shirasu K, Stacey N, Wada T, Ishiguro S, Okada K, Sakai T (2005) The Arabidopsis WAVY GROWTH 2 protein modulates root bending in response to environmental stimuli. Plant Cell 17:537–547
XP_030490599.1, XP_030503260.1	AT1G04160		Zm00001d018481	myo2	Myosin2	Root hair elongation	Prokhnevsky AI, Peremyslov VV, Dolja VV (2008) Overlapping functions of the four class XI myosins in Arabidopsis growth, root hair elongation, and organelle motility. Proc Natl Acad Sci USA 105:19744–19749
XP_030490599.1, XP_030503260.1	AT5G20490		Zm00001d044303	myo1	Myosin1	Root hair growth	Peremyslov VV, Prokhnevsky AI, Avisar D, Dolja VV (2008) Two class XI myosins function in organelle trafficking and root hair development in Arabidopsis. Plant Physiol 146:1109–1116
XP_030491851.1	AT5G48640		-	CYCLINC1-1	ABA response	aerial root	Wang W, Chen X. HUA ENHANCER3 reveals a role for a cyclin-dependent protein kinase in the specification of floral organ identity in Arabidopsis. Development. 2004:131(13):3147–3156.
XP_030492446.1		LOC_Os02g47810	Zm00001d051577	dof43	C2C2-Dof-transcription factor 43	Primary root length	Wu Y, Lee SK, Yoo Y, Wei J, Kwon SY, Lee SW, Jeon JS, An G (2018) Rice Transcription Factor OsDOF11 Modulates Sugar Transport by Promoting Expression of Sucrose Transporter and SWEET Genes. Mol Plant 11:833–845
XP_030492894.1	AT5G18520		Zm00001d042950	CAND7	Putative seven transmembrane receptor family protein	Root growth	Jin G, Liu F, Ma H, Hao S, Zhao Q, Bian Z, Jia Z, Song S (2012) Two G-protein-coupled-receptor candidates, Cand2 and Cand7, are involved in Arabidopsis root growth mediated by the bacterial quorum-sensing signals N-acyl-homoserine lactones. Biochem Biophys Res Commun 417:991–995
XP_030493044.1	AT2G35610		Zm00001d033094	XEG113	Arabinosyltransferase XEG113	Lateral root primordia	Roycewicz PS, Malamy JE (2014) Cell wall properties play an important role in the emergence of lateral root primordia from the parent root. J Exp Bot 65:2057–2069
XP_030493252.1	AT2G42490		Zm00001d003309	CUAO-ZETA	Copper amine oxidase family protein	Lateral root formation	Qu Y, Wang Q, Guo J, Wang P, Song P, Jia Q, Zhang X, Kudla J, Zhang W, Zhang Q (2017) Peroxisomal CuAOζ and its product H2O2 regulate the distribution of auxin and IBA-dependent lateral root development in Arabidopsis. J Exp Bot 68:4851–4867
XP_030493753.1	AT5G42140		Zm00001d035723	RLD4	Regulator of chromosome condensation (RCC1) family with FYVE zinc finger domain	Root gravitropism	Furutani M, Hirano Y, Nishimura T, Nakamura M, Taniguchi M, Suzuki K, Oshida R, Kondo C, Sun S, Kato K, Fukao Y, Hakoshima T, Morita MT (2020) Polar recruitment of RLD by LAZY1-like protein during gravity signaling in root branch angle control. Nat Commun 11:76
XP_030495847.1	AT5G02820		Zm00001d028705	spo3	Topoisomerase-like enzyme3	Primary root growth	Schneider K, Wells B, Dolan L, Roberts K (1997) Structural and genetic analysis of epidermal cell differentiation in Arabidopsis primary roots. Development 124:1789–1798
XP_030495919.1, XP_030493240.1	AT1G74380		Zm00001d023398	na	Probable xyloglucan 6-xylosyltransferase 3	Root hair growth	Zabotina OA, van de Ven WT, Freshour G, Drakakaki G, Cavalier D, Mouille G, Hahn MG, Keegstra K, Raikhel NV (2008) Arabidopsis XXT5 gene encodes a putative alpha-1,6-xylosyltransferase that is involved in xyloglucan biosynthesis. Plant J 56:101–115
XP_030496030.1		LOC_Os01g55940	Zm00001d043350	aas7	Auxin amido synthetase7	Crown root length and number	Du H, Wu N, Fu J, Wang S, Li X, Xiao J, Xiong L (2012) A GH3 family member, OsGH3-2, modulates auxin and abscisic acid levels and differentially affects drought and cold tolerance in rice. J Exp Bot 63:6467–6480
XP_030497171.1	AT1G47240		Zm00001d030846	nrat4	Nramp aluminum transporter4	Root growth	Gao H, Xie W, Yang C, Xu J, Li J, Wang H, Chen X, Huang CF (2018) NRAMP2, a trans-Golgi network-localized manganese transporter, is required for Arabidopsis root growth under manganese deficiency. New Phytol 217:179–193
XP_030497197.1	AT1G23010		Zm00001d040034	lpr1	Multicopper oxidase LPR2	Root meristem	Ticconi CA, Lucero RD, Sakhonwasee S, Adamson AW, Creff A, Nussaume L, Desnos T, Abel S (2009) ER-resident proteins PDR2 and LPR1 mediate the developmental response of root meristems to phosphate availability. Proc Natl Acad Sci USA 106:14174–14179
XP_030497383.1	AT1G60490		Zm00001d050219	pik1	Phosphatidylinositol 3-kinase1	Root hair growth	Lee Y, Bak G, Choi Y, Chuang WI, Cho HT, Lee Y (2008) Roles of phosphatidylinositol 3-kinase in root hair growth. Plant Physiol 147:624–635
XP_030498067.1	AT3G03990		Zm00001d028094	dwarf14	Sigma factor sigB regulation protein rsbQ	Lateral root density	Villaécija-Aguilar JA, Hamon-Josse M, Carbonnel S, Kretschmar A, Schmidt C, Dawid C, Bennett T, Gutjahr C (2019) SMAX1/SMXL2 regulate root and root hair development downstream of KAI2-mediated signalling in Arabidopsis. PLoS Genet 15:e1008330
XP_030498330.1	AT1G13180		Zm00001d008652	DIS1	Unknown	Root gravitropism	Zou JJ, Zheng ZY, Xue S, Li HH, Wang YR, Le J (2016) The role of Arabidopsis Actin-Related Protein 3 in amyloplast sedimentation and polar auxin transport in root gravitropism. J Exp Bot 67:5325–5337
XP_030498537.1	AT4G37470		Zm00001d029590	kai2	Sigma factor sigB regulation protein rsbQ	Lateral root density. Root hair development. Root growth direction	Villaécija-Aguilar JA, Hamon-Josse M, Carbonnel S, Kretschmar A, Schmidt C, Dawid C, Bennett T, Gutjahr C (2019) SMAX1/SMXL2 regulate root and root hair development downstream of KAI2-mediated signalling in Arabidopsis. PLoS Genet 15:e1008327
XP_030498838.1	AT1G59750		Zm00001d003601	abi17	ABI3-VP1-transcription factor 17	Primary root growth	Yang ZB, Geng X, He C, Zhang F, Wang R, Horst WJ, Ding Z (2014) TAA1-regulated local auxin biosynthesis in the root-apex transition zone mediates the aluminum-induced inhibition of root growth in Arabidopsis. Plant Cell 26:2889–2904
XP_030499412.1, XP_030499411.1	AT1G59820		Zm00001d032980	ala3	Phospholipid-transporting ATPase 3	Primary root length	Poulsen LR, López-Marqués RL, McDowell SC, Okkeri J, Licht D, Schulz A, Pomorski T, Harper JF, Palmgren MG (2008) The Arabidopsis P4-ATPase ALA3 localizes to the golgi and requires a beta-subunit to function in lipid translocation and secretory vesicle formation. Plant Cell 20:658–676
XP_030500130.1	AT2G35620		Zm00001d028560	fei2	LRR receptor-like serine/threonine-protein kinase FEI 1	Root and hypocotyl cell elongation	Steinwand BJ, Xu S, Polko JK, Doctor SM, Westafer M, Kieber JJ (2014) Alterations in auxin homeostasis suppress defects in cell wall function. PLoS One 9:e98193
XP_030500584.1	AT4G12420		Zm00001d032504	skus9	Skewed root growth similar9	Root tip growth	Sedbrook JC, Carroll KL, Hung KF, Masson PH, Somerville CR (2002) The Arabidopsis SKU5 gene encodes an extracellular glycosyl phosphatidylinositol-anchored glycoprotein involved in directional root growth. Plant Cell 14:1635–1648
XP_030501053.1	AT1G44900		Zm00001d049190	mcm7	Minichromosome maintenance7	Lateral root initiation	Ni DA, Sozzani R, Blanchet S, Domenichini S, Reuzeau C, Cella R, Bergounioux C, Raynaud C (2009) The Arabidopsis MCM2 gene is essential to embryo development and its over-expression alters root meristem function. New Phytol 184:311–322
XP_030501359.1	AT2G46070		Zm00001d024568	mpk4	MAP kinase4	Root elongation	Lee JS, Wang S, Sritubtim S, Chen JG, Ellis BE (2009) Arabidopsis mitogen-activated protein kinase MPK12 interacts with the MAPK phosphatase IBR5 and regulates auxin signaling. Plant J 57:975–985
XP_030501567.1	AT5G24520		Zm00001d017616	tt1	Transparent testa glabra1-like	Root length. Lateral root number	Nguyen HN, Kim JH, Hyun WY, Nguyen NT, Hong SW, Lee H (2013) TTG1-mediated flavonols biosynthesis alleviates root growth inhibition in response to ABA. Plant Cell Rep 32:503–514
XP_030501919.1		LOC_Os02g07120	Zm00001d053813	na	Cullin-associated NEDD8-dissociated protein 1	Crown root meristem	Wang XF, He FF, Ma XX, Mao CZ, Hodgman C, Lu CG, Wu P (2011) OsCAND1 is required for crown root emergence in rice. Mol Plant 4:289–299
XP_030501919.1		LOC_Os02g07120	Zm00001d049167	na	Cullin-associated NEDD8-dissociated protein 1	Crown root meristem	Wang XF, He FF, Ma XX, Mao CZ, Hodgman C, Lu CG, Wu P (2011) OsCAND1 is required for crown root emergence in rice. Mol Plant 4:289–299
XP_030502130.1	AT4G31600		Zm00001d045074	UTR7	UDP-N-acetylglucosamine (UAA) transporter family	Lateral root emergence	Handford M, Rodríguez-Furlán C, Marchant L, Segura M, Gómez D, Alvarez-Buylla E, Xiong GY, Pauly M, Orellana A (2012) Arabidopsis thaliana AtUTr7 encodes a golgi-localized UDP-glucose/UDP-galactose transporter that affects lateral root emergence. Mol Plant 5:1263–1280
XP_030502487.1	AT3G51550		Zm00001d029047	feronia	Receptor-like protein kinase FERONIA	Root elongation and root gravitropism	Dong Q, Zhang Z, Liu Y, Tao LZ, Liu H (2019) FERONIA regulates auxin-mediated lateral root development and primary root gravitropism. FEBS Lett 593:97–106
XP_030503360.1	AT5G42140		Zm00001d011805	RLD3	Putative regulator of chromosome condensation (RCC1) family protein	Root gravitropism	Furutani M, Hirano Y, Nishimura T, Nakamura M, Taniguchi M, Suzuki K, Oshida R, Kondo C, Sun S, Kato K, Fukao Y, Hakoshima T, Morita MT (2020) Polar recruitment of RLD by LAZY1-like protein during gravity signaling in root branch angle control. Nat Commun 11:76
XP_030503677.1	AT3G05090		Zm00001d023520	na	WD repeat-containing protein 48	Lateral root development. Lateral root meristem emergence	Lee I, Ambaru B, Thakkar P, Marcotte EM, Rhee SY (2010) Rational association of genes with traits using a genome-scale gene network for Arabidopsis thaliana. Nat Biotechnol 28:149–156
XP_030504070.1	AT3G45640		Zm00001d028711	mpk3	MAP kinase3	Root meristem development	Lu X, Shi H, Ou Y, Cui Y, Chang J, Peng L, Gou X, He K, Li J (2020) RGF1-RGI1, a Peptide-Receptor Complex, Regulates Arabidopsis Root Meristem Development via a MAPK Signaling Cascade. Mol Plant 13:1594–1607
XP_030505741.1	AT3G20780		Zm00001d019950	bin3	DNA topoisomerase 6 subunit B	Root hair development	Schneider K, Wells B, Dolan L, Roberts K (1997) Structural and genetic analysis of epidermal cell differentiation in Arabidopsis primary roots. Development 124:1789–1798
XP_030506120.1, XP_030506119.1, XP_030503254.1	AT1G08090		Zm00001d054057	nrt2	Nitrate transport2	Lateral root initiation	Little DY, Rao H, Oliva S, Daniel-Vedele F, Krapp A, Malamy JE (2005) The putative high-affinity nitrate transporter NRT2.1 represses lateral root initiation in response to nutritional cues. Proc Natl Acad Sci USA 102:13693–13698
XP_030506120.1, XP_030506119.1, XP_030503254.1		LOC_Os02g02170	Zm00001d054060	nrt1	Nitrate transport1	Adventitious root length. Seminal root length. Lateral root density	Naz M, Luo B, Guo X, Li B, Chen J, Fan X (2019) Overexpression of Nitrate Transporter OsNRT2.1 Enhances Nitrate-Dependent Root Elongation. Genes 10:290
XP_030506630.1	AT3G24240		Zm00001d025002	RGFR1	LRR receptor-like serine/threonine-protein kinase RCH1	Root meristem development	Lu X, Shi H, Ou Y, Cui Y, Chang J, Peng L, Gou X, He K, Li J (2020) RGF1-RGI1, a Peptide-Receptor Complex, Regulates Arabidopsis Root Meristem Development via a MAPK Signaling Cascade. Mol Plant 13:1594–1607
XP_030506648.1	AT2G18790		Zm00001d028905	phyb1	PhytochromeB1	Root growth and gravitropism	Lee HJ, Ha JH, Kim SG, Choi HK, Kim ZH, Han YJ, Kim JI, Oh Y, Fragoso V, Shin K, Hyeon T, Choi HG, Oh KH, Baldwin IT, Park CM (2016) Stem-piped light activates phytochrome B to trigger light responses in Arabidopsis thaliana roots. Sci Signal 9:ra106
XP_030506798.1, XP_030494441.1, XP_030490065.1	AT5G62470		Zm00001d032178	myb83	MYB-transcription factor 83	Lateral root development	Seo PJ, Park CM (2009) Auxin homeostasis during lateral root development under drought condition. Plant Signal Behav 4:1002–1004
XP_030506895.1	AT3G62980		Zm00001d010863	tir1	Transport inhibitor response1	Root gravitropism	Zhang Y, He P, Ma X, Yang Z, Pang C, Yu J, Wang G, Friml J, Xiao G (2019) Auxin-mediated statolith production for root gravitropism. New Phytol 224:761–774
XP_030507168.1	AT2G43230		Zm00001d042500	CARK6	PTI1-like tyrosine-protein kinase 3	Root growth	Wang J, Zhang Q, Yu Q, Peng L, Wang J, Dai Q, Yang Y, Li X (2019) CARK6 is involved in abscisic acid to regulate stress responses in Arabidopsis thaliana. Biochem Biophys Res Commun 513:460–464
XP_030507210.1	AT1G48410		Zm00001d002650	ago1c	Argonaute1c	Adventitious root development	Sorin C, Bussell JD, Camus I, Ljung K, Kowalczyk M, Geiss G, McKhann H, Garcion C, Vaucheret H, Sandberg G, Bellini C (2005) Auxin and light control of adventitious rooting in Arabidopsis require ARGONAUTE1. Plant Cell 17:1343–1359
XP_030507361.1	AT5G37850		Zm00001d041407	sno1	Pyridoxal kinase	Root hair development	Shi H, Zhu JK (2002) SOS4, a pyridoxal kinase gene, is required for root hair development in Arabidopsis. Plant Physiol 129:585–593
XP_030507657.1		LOC_Os02g56130	Zm00001d051995	pcna2	Proliferating cell nuclear antigen2	Root apical meristem	Kimura S, Suzuki T, Yanagawa Y, Yamamoto T, Nakagawa H, Tanaka I, Hashimoto J, Sakaguchi K (2001) Characterization of plant proliferating cell nuclear antigen (PCNA) and flap endonuclease-1 (FEN-1), and their distribution in mitotic and meiotic cell cycles. Plant J 28:643–653
XP_030507916.1, XP_030507915.1, XP_030507914.1	AT3G16785		Zm00001d037946	pld13	Phospholipase D13	Root and root hair development	Li M, Qin C, Welti R, Wang X (2006) Double knockouts of phospholipases Dzeta1 and Dzeta2 in Arabidopsis affect root elongation during phosphate-limited growth but do not affect root hair patterning. Plant Physiol 140:761–770
XP_030508493.1, XP_030506615.1	AT1G05850		Zm00001d020974	bk4	Brittle stalk4	Root hair development. Lateral branche	Hauser MT, Morikami A, Benfey PN (1995) Conditional root expansion mutants of Arabidopsis. Development 1995 121:1237–1252
XP_030508711.1	AT4G33495		Zm00001d021232	rpd1	Protein ROOT PRIMORDIUM DEFECTIVE 1	Adventitious roots formation	Konishi M, Sugiyama M (2006) A novel plant-specific family gene, ROOT PRIMORDIUM DEFECTIVE 1, is required for the maintenance of active cell proliferation. Plant Physiol 140:591–602
XP_030509141.1	AT1G66150		Zm00001d033777	TMK1	Receptor-like kinase TMK1	Lateral root emergence	Lu X, Shi H, Ou Y, Cui Y, Chang J, Peng L, Gou X, He K, Li J (2020) RGF1-RGI1, a Peptide-Receptor Complex, Regulates Arabidopsis Root Meristem Development via a MAPK Signaling Cascade. Mol Plant 13:1594–1607
XP_030509500.1	AT5G13930		Zm00001d007403	whp1	White pollen1	Root gravitropism	Ren S, Rutto L, Katuuramu D (2019) Melatonin acts synergistically with auxin to promote lateral root development through fine tuning auxin transport in Arabidopsis thaliana. PLoS One 14(8):e0221687
XP_030510339.1	AT5G20350		Zm00001d036742	pat28	Protein S-acyltransferase 28	Root hair growth	Wan ZY, Chai S, Ge FR, Feng QN, Zhang Y, Li S (2017) Arabidopsis PROTEIN S-ACYL TRANSFERASE4 mediates root hair growth. Plant J 90:249–260
XP_03056879.1		LOC_Os03g27280		snrkii10	SnRK2 serine threonine kinase10	Root hair elongation	Wang T, Li C, Wu Z, Jia Y, Wang H, Sun S, Mao C, Wang X (2017) Abscisic Acid Regulates Auxin Homeostasis in Rice Root Tips to Promote Root Hair Elongation. Front Plant Sci 8:1121
