# Supplementary material for: Diversity of root system architecture and root-shoot biomass allocation in industrial hemp (Cannabis sativa L.)
Source: PLoS One. 2026 Feb 6;21(2):e0339929. doi: 10.1371/journal.pone.0339929 (PMC12880667; doi:10.1371/journal.pone.0339929)
Supplement: S1 Data — (CSV) [file pone.0339929.s009.csv]

Geno	Block	RootDW_g	ShootDW_g	TotalDW_g	RootMassFract_g.g	SpecRootLength_m.g	RootLateralFract_mm.mm	RootCrownMaxWidth_mm	RootCrownMaxDepth_mm	RootCrownWidthDepth_ratio	RootCrownConvexArea_mm2	RootCrownSolidity	RootCrownLowerRootArea_mm2	RootCrownPerimeter_mm	RootCrownHoles_count	RootCrownAverageHoleSize_mm2	RootCrownAverageRootOrientation_deg	RootCrownShallowAngle_freq	RootCrownMediumAngle_freq	RootCrownSteepAngle_freq	RootFlatbedTip_count	RootFlatbedBranches_count	RootFlatbedLengthTotal_mm	RootFlatbedBranchfreq_count.mm	RootFlatbedNetworkArea_mm2	RootFlatbedAverageDiameter_mm	RootFlatbedMedianDiameter_mm	RootFlatbedMaximumDiameter_mm	RootFlatbedVolume_mm	RootFlatbedSurfaceArea_mm2	RootFlatbedRootLengthDiameterRange1_mm	RootFlatbedRootLengthDiameterRange2_mm	RootFlatbedRootLengthDiameterRange3_mm	RootFlatbedRootProjectedAreaDiameterRange1_mm2	RootFlatbedRootProjectedAreaDiameterRange2_mm2	RootFlatbedRootProjectedAreaDiameterRange3_mm2	RootFlatbedRootSurfaceAreaDiameterRange1_mm2	RootFlatbedRootSurfaceAreaDiameterRange2_mm2	RootFlatbedRootSurfaceAreaDiameterRange3_mm2	RootFlatbedRootVolumeDiameterRange1_mm3	RootFlatbedRootVolumeDiameterRange2_mm3	RootFlatbedRootVolumeDiameterRange3_mm3	ShootHeight_mm	ShootMaxWidth_mm	ShootWidthDepth_ratio	ShootNetworkArea_mm2	ShootConvexArea_mm2	ShootPerimeter_mm	ShootSurfaceArea_mm2
263	A	2.01	32.27	34.28	0.058634772	28.37211991	0.461789041	77.657267	553.579176	0.140282	29619.80228	0.316758	1875.155867	5848.672185	307	14.530084	57.869723	0.179805	0.26605	0.554145	47587	57568	57027.96102	1.00947	14862.99895	0.418475	0.254	10.512996	30670.09499	77239.02676	30693.07359	23828.08321	2506.804226	5343.425299	12268.95933	6965.172141	16791.20998	38563.09552	21884.72127	819.010192	5751.022881	24100.06192	1718.86121	535.231317	0.311387	129154.7726	617918.656	49524.33239	656095.0374
263	B	0.515	5.895	6.41	0.081049465	141.8611929	0.414535314	83.0802605	378.6334055	0.2178045	17743.37595	0.386415	1715.406948	2817.529344	185	6.327954	51.902818	0.2469215	0.3003985	0.452679	55493	81199.5	73108.38106	1.108654	15851.56239	0.323771	0.254	5.745681	10789.777	74317.23736	42908.74542	29429.03433	770.601302	7690.144639	14339.54236	1613.300607	24165.41915	45080.93265	5070.885569	1198.187744	6241.871368	3349.717891	1029.715303	218.327402	0.210987	33906.67545	153095.0723	12277.43464	184943.5709
263	C	0.835	18.23	19.065	0.043791182	104.0909099	0.326690201	74.7288505	486.984816	0.1540305	18482.12648	0.440989	6082.693005	3382.775107	245	5.397304	53.6958055	0.229433	0.281561	0.4890055	61186	103683.5	87636.13595	1.1663365	16561.29663	0.2964355	0.239473	7.765119	15456.79801	80948.12672	59203.59255	27412.66491	1019.87849	10150.0704	12727.53545	2874.288539	31896.84325	40018.78067	9032.502818	1528.284426	5254.506444	8674.007138	1250.533808	454.0925265	0.362687	90848.6468	382529.8565	31997.9797	493348.1829
331	A	0.903333333	18.1	19.00333333	0.043382328	135.553298	0.304562356	61.38828633	267.7512653	0.244672	11489.62534	0.485053	1105.459382	2204.615073	158.6666667	7.990124	50.03355033	0.275158667	0.298251333	0.42659	94714.66667	144273.3333	111630.7483	1.154632667	22210.49262	0.281609833	0.2040865	7.288578667	18898.08944	110846.1944	69973.32729	39975.41853	1682.002476	12157.86431	19532.15826	3570.784727	38209.43692	61414.49844	11222.25907	1853.191313	8617.890519	8427.007615	NA	NA	NA	NA	NA	NA	NA
331	B	0.4625	7.1525	7.615	0.06390189	67.8239749	0.350958044	70.66160525	251.681128	0.28139975	9850.150104	0.3557225	1357.289397	2572.338115	168.5	10.0937225	53.3867985	0.2334405	0.282583	0.4839765	23625.75	24730.25	26304.47747	0.9299185	5597.63979	0.32493775	0.21802825	6.35470175	7490.718454	27136.27002	17419.69883	8320.753928	564.0247185	2889.678684	4036.562703	1707.944056	9080.745317	12689.13523	5366.389479	425.555536	1748.829783	5316.333135	1025	332.6512455	0.325982	48049.22684	230389.6702	18219.55873	267431.3496
331	C	0.47	12.14	12.61	0.037272006	75.29622481	0.316241756	63.557484	313.449024	0.202768	12637.80991	0.361125	4148.813529	3680.470397	212	15.75538	60.55234	0.144686	0.26493	0.590384	30646	33766	35389.22566	0.954132	7070.014534	0.29222	0.18932	6.550596	6350.952698	32648.43378	24197.6748	10736.567	454.983862	3942.492846	5209.725246	1234.934099	12388.94387	16379.16159	3880.328317	571.412262	2283.239902	3496.300533	799.644128	290.035587	0.362706	40273.04619	149434.4043	17500.61047	200718.6236
452	A	0.562	9.764	10.326	0.055739493	117.695308	0.345041084	60.1735358	372.3210412	0.1608528	13078.85339	0.3779642	2050.206803	2543.295028	145.8	15.570033	55.3072758	0.21614	0.2763424	0.5075178	47469.2	78749.2	66697.97321	1.1421732	13067.11652	0.3080266	0.2122866	6.7397772	11478.89482	64660.43918	43595.49403	22079.37931	1023.099866	7364.750232	10869.84213	2335.546078	23144.48718	34176.52612	7339.425886	1098.072564	4832.57845	5548.243802	1107.97153	357.5088966	0.3360298	51473.28428	271212.8392	20677.75155	263626.4065
452	B	0.565	12.02	12.585	0.049888049	81.4997722	0.353429433	59.219089	306.1822125	0.1942695	11546.20014	0.418886	807.6848875	2462.098055	203.5	4.8908115	53.822351	0.2246245	0.2843965	0.490979	35114.5	52924	47251.55175	1.111513	9731.388243	0.3239055	0.239473	8.814542	11803.43141	49469.83635	30339.76108	15791.74545	1120.045211	5096.599417	7899.635928	2741.739028	16016.70824	24837.18833	8615.939789	759.87136	3607.03069	7436.529366	1302.491103	426.33452	0.327322	92520.23151	375244.2978	36674.62854	483217.7413
452	C	0.646666667	13.18	13.82666667	0.047876146	87.48763608	0.393994967	84.815618	435.6471437	0.196552	17714.81407	0.301999333	2785.669808	2808.215742	142	17.482677	58.84556533	0.183084667	0.232799333	0.584115667	48802.66667	61241	53929.88709	1.104975667	11350.90263	0.331089667	0.244315333	7.944578	12548.93962	57091.56091	32738.93312	20077.21913	1113.734839	5468.257712	10002.50332	2692.452436	17184.97263	31446.07271	8460.515567	817.0671187	4509.02189	7222.850619	1059.311981	346.144721	0.323261333	57787.09321	229668.1062	23647.51977	291141.84
1583	A	8.79	66.38	75.17	0.116934947	42.03473628	0.606268819	162.255965	571.583514	0.283871	61762.69639	0.539906	5466.001007	11008.59371	813	15.790466	49.574085	0.271578	0.315846	0.412576	190723	495403	369485.3319	1.3333615	102268.4137	0.5517285	0.381	16.9243585	260322.0038	647386.9382	145477.8961	191995.1655	32012.27025	26415.8495	113682.8277	65873.7959	83017.37308	357346.7091	207022.8561	4171.737775	61316.55991	194833.7062	1872.241993	668.327402	0.356966	171669.8117	819285.9766	60301.67787	904000.8454
1583	B	14.38333333	95.37333333	109.7566667	0.109095647	38.82309218	0.52533794	171.5835143	593.7093273	0.267222333	70289.96351	0.351431	17154.13222	11584.36145	847	24.76179533	53.676029	0.234184	0.283031	0.482785	250866	395026.6667	318613.9285	1.1160641	92295.27479	0.509672367	0.307034967	11.17867223	347037.1275	571644.5077	127052.1437	167285.2356	24276.54917	23017.44945	96533.32556	62335.54838	72338.4059	303425.8102	195880.2915	3642.745143	50652.19837	292742.1841	1703.558719	616.0142347	0.334328667	191062.381	843981.1215	67268.66095	1057458.34
1583	C	14.84	131.8	146.64	0.101200218	21.27433563	0.493851046	236.659436	593.926247	0.398466	96960.20629	0.45136	42740.85855	25767.04365	2008	15.771795	51.442394	0.241171	0.322936	0.435893	213679	390753	315711.1407	1.218718	82646.69134	0.473823667	0.27567	15.001359	459519.9517	532904.8248	159796.8637	133276.6628	22637.6142	28707.6984	73129.72723	67722.19706	90219.74367	229889.0253	212796.0558	4487.041399	36914.09684	418118.8135	1949.822064	739.501779	0.379266	233574.9294	1101541.331	87321.58257	1301714.114
1590	A	1.555	19.50333333	20.85666667	0.063467818	100.3861201	0.427771818	88.72017375	360.791757	0.2639995	20780.52287	0.51824025	6239.006969	4287.563915	356.5	9.076303	50.21334025	0.25857675	0.31618825	0.425235	99001.25	186686.75	140054.8774	1.32349175	30170.72953	0.3657025	0.25380325	11.3643645	38625.88261	162284.1962	79884.63391	56402.73036	3767.513063	14059.26234	29223.57241	8343.305823	44184.10235	91879.13386	26220.95999	2164.860168	13775.0949	22685.92754	1562.633452	321.352313	0.210621	93901.98959	342673.5984	32823.68247	497015.9857
1590	B	1.723333333	25.44	27.16333333	0.060783395	97.00472232	0.397452697	110.6290673	461.2436733	0.223733333	30848.29264	0.416502	7721.072271	5907.271665	388.6666667	11.648842	52.28662467	0.242557333	0.299685333	0.457757	100914.3333	180383	147203.9105	1.1598695	31787.68314	0.350782833	0.232308833	8.636597667	40074.45274	167001.2296	85996.39582	57321.02162	3886.493032	15015.05339	29101.3214	9011.719208	47186.12952	91493.94022	28321.15989	2297.483683	13434.383	24342.58606	1537.485172	437.9596677	0.273555	103651.5917	430397.8546	37869.6283	548844.05
1590	C	1.705	23.98	25.685	0.066008172	51.51588079	0.412458127	109.219089	507.700651	0.250454	31675.64617	0.321179	5429.463441	5814.796794	431	12.164019	50.06413	0.280234	0.2895985	0.430168	62059.5	117035	90969.32416	1.2301025	19545.56665	0.369838	0.2467365	9.4968615	24698.38538	103117.5886	54438.9253	34002.06709	2528.33178	9304.042605	17851.34527	5649.130755	29238.90083	56124.61377	17754.07407	1404.909857	8577.126895	14716.34863	1449.288257	436.298932	0.3017435	118838.7305	419762.9526	37368.96689	678711.3088
2606	A	1.293333333	13.23333333	14.52666667	0.088832521	65.15107969	0.430417626	101.012292	542.5162693	0.188681333	29420.52785	0.293274	6066.678901	4290.005637	274	7.523021333	54.02180933	0.236307	0.257601	0.506092333	52375.66667	83375.33333	76506.08015	1.091432	17452.9633	0.359756	0.254	9.361202667	22074.58296	87462.82411	43537.44444	31158.98208	1809.653637	7713.056247	15541.97549	4572.968441	24236.6303	48856.48526	14369.70856	1193.423048	7004.896999	13876.26292	1227.283511	448.0427043	0.366955333	69860.18414	351634.9844	24929.39692	370733.6267
2606	B	2.106666667	21.13	23.23666667	0.087345886	60.15800491	0.406891905	98.40925533	393.8539407	0.319699333	28424.08515	0.394609667	4941.660667	5626.688845	410.3333333	13.02361867	52.09812467	0.244732	0.305953333	0.449314333	80902	150589.3333	108811.8026	1.274026667	24311.82235	0.378070667	0.23702	11.95009333	49347.8967	140279.9785	60617.27763	43912.24121	4282.283784	10694.59104	23230.70956	10700.66788	33612.33666	73040.47809	33627.1637	1652.235871	11271.57008	36424.09075	1164.412812	442.9418743	0.403247667	68290.29521	323330.5472	21860.24262	369062.9173
2606	C	0.81	13.77	14.58	0.055555556	48.63826047	0.375814026	142.08243	298.047722	0.47671	22853.50624	0.255662	5120.952753	4980.104121	191	49.58623	55.600858	0.22278	0.261655	0.515565	36928	42954	39396.99098	1.090286	8638.593834	0.353103	0.239473	9.898761	14892.68059	45043.04385	24591.0492	13665.00239	1140.939395	4093.926964	7069.075027	3167.856269	12865.88111	22223.05724	9954.105503	605.949021	3365.785289	10920.94628	1340.213523	410.676157	0.306426	70687.68126	357304.4288	28447.77596	371080.8207
2729	A	0.286666667	3.98	4.266666667	0.066767399	76.78074885	0.409569844	63.77440333	385.1048443	0.165627667	12561.91153	0.232604333	1485.641419	2194.31498	96.66666667	13.788155	60.403574	0.158689	0.241008667	0.600302	14388.66667	19194	19273.60461	0.987091667	4374.22124	0.329510667	0.253737667	5.303358333	3524.787456	19970.98945	11506.43985	7436.463263	330.7015	2015.943217	3589.476725	748.8451233	6334.648026	11283.55613	2352.785286	311.111269	1555.416659	1658.259529	922.0640567	222.1826807	0.246537667	24508.42821	144590.093	6999.020184	133458.9911
2729	B	0.932	10.914	11.846	0.077075417	76.54740668	0.376278143	119.305857	388.8069414	0.3319954	27925.74381	0.2680568	2499.263602	4412.421301	284.6	10.0702574	52.4696238	0.240593	0.2985332	0.460874	49676	79367	68125.5651	1.066087	15023.42013	0.3298156	0.2380012	7.592789	15538.79402	74956.82059	40180.68647	26407.54509	1537.333549	7021.284845	13496.32875	3329.40088	22065.25843	42428.70521	10462.85694	1079.19744	6292.155787	8167.440793	1207.330961	286.1209966	0.2512126	53072.32685	261907.2074	13858.32337	312451.7147
2729	C	0.333333333	4.506666667	4.84	0.074639647	91.33844106	0.376921015	69.486623	369.414317	0.195379333	14739.24146	0.286853	1722.543498	3172.010564	169	19.36345033	57.509614	0.168060333	0.290756667	0.541182667	25625.66667	28041.33333	27908.92418	0.953611667	5991.703667	0.313871333	0.244315333	5.187264	4585.703453	27250.57809	17646.41958	9857.496004	405.008598	2971.787656	4772.816542	925.822405	9338.782929	15002.32887	2909.466291	444.780048	2073.659527	2067.263877	904.5077103	211.5065243	0.258110667	28666.30362	143819.6916	7904.253734	163388.8143
2730	A	2.43	30.7	33.13	0.07554958	77.09203793	0.546090336	116.81128	490.672451	0.238204	33862.64181	0.4164415	4695.724188	5800.665272	364	27.1762385	50.7565925	0.261142	0.3094445	0.429414	113626.5	249438.5	180592.098	1.380732	44484.89849	0.4523435	0.3219685	12.426544	73535.90752	259881.7464	81954.19749	90035.74492	8602.15558	14786.63564	49755.88462	18135.01144	46472.26099	156416.9615	56992.52399	2328.595072	25020.45395	46186.8585	1586.476869	425.9786475	0.2698005	129162.2447	467608.9779	46563.87538	707672.4776
2730	B	1.3925	17.645	19.0375	0.071204984	126.3808115	0.393741663	97.0715835	489.154013	0.200462	27708.27942	0.365408	2952.931711	3705.870846	192	14.7679965	53.37004	0.2409545	0.2741705	0.48487525	84464	173388.25	138676.3386	1.20274325	28618.15378	0.326825625	0.248552375	9.087496375	32529.0491	146608.327	83493.88334	52805.16584	2377.289483	14620.52385	26073.57896	5945.524758	45945.90486	81977.80789	18684.61418	2244.698079	11627.95334	18656.39768	1258.274021	414.6797155	0.3347275	86971.09965	341046.4027	28361.17744	465517.1185
2730	C	1.25	21.10666667	22.35666667	0.056467887	69.74463482	0.344140742	79.82646433	440.8532177	0.179884667	19821.93917	0.336991333	2468.603103	3967.493124	228.3333333	12.47997867	56.73921433	0.204615667	0.263711	0.531673333	43766.66667	68432.66667	61867.94421	1.064364	13396.98456	0.355311	0.220935333	12.10172533	29216.24499	73600.29603	38758.5347	20854.02142	2255.388094	6365.827831	10685.19	6366.041632	20004.46872	33592.51104	20003.31627	935.9123433	5011.797284	23268.53536	1186.002372	412.099644	0.350887667	77537.56074	355419.1099	29480.90216	406662.4707
2823	A	1.343333333	17.67333333	19.01666667	0.069667233	70.34671733	0.424609931	109.5444687	390.4555313	0.290838667	26860.75729	0.318687667	2534.024089	4976.715196	283.6666667	17.013325	53.65631067	0.230686333	0.279649667	0.489664	68851.66667	128696	99126.4181	1.224734333	21527.98442	0.370155	0.254	10.249901	31038.90453	117233.3311	56564.87902	39716.17764	2845.361424	9823.617071	20632.45287	6839.195877	30872.90098	64868.80079	21491.62929	1501.480609	9776.288583	19761.13534	1509.371293	357.5326217	0.235372333	91234.44907	376252.1371	32089.24899	478864.5662
2823	B	1.105	14.9	16.005	0.069178604	104.5134102	0.430280897	115.1843815	290.2386115	0.530247	17584.56811	0.4938535	3106.37537	3520.856369	273.5	9.016444	48.9577025	0.2835185	0.3122045	0.404277	76434.5	147173.5	112716.428	1.3028585	24286.37347	0.361332	0.254	9.5965885	27025.76397	128693.2641	64038.03323	45931.00687	2747.387985	11522.71034	23525.47679	5890.843958	36211.35557	73966.66443	18515.24404	1798.926263	10969.75221	14257.0855	1373.131673	328.469751	0.2389785	73298.02055	265923.9688	26338.35034	404801.981
2823	C	0.535	11.625	12.16	0.047676881	151.0716323	0.361318291	65.075922	232.1041215	0.2795745	9962.674277	0.4315765	506.0441085	1836.837956	120	6.2302865	51.4715825	0.241635	0.319506	0.438859	68231.5	95453.5	80232.87129	1.148383	16388.47708	0.305452	0.22166	8.259041	14346.36751	80352.54985	49163.79872	29928.84116	1140.231419	8513.280118	14402.80212	2645.18146	26754.12296	45285.67973	8312.747186	1303.081156	6242.885574	6800.400787	900.533808	336.2989325	0.38326	55108.97785	210754.5814	17167.246	306247.946
2921	A	0.775	9.715	10.49	0.076552038	155.3144891	0.365312887	87.310195	372.0173535	0.250985	20278.84304	0.4085095	2133.577388	3864.250255	253	14.231794	51.952303	0.2589565	0.287948	0.4530955	79411	157491	124486.1232	1.240592	24732.64588	0.312179	0.22166	8.931483	21241.81719	124343.5736	76429.96447	46638.09804	1418.060663	13144.01367	23088.20366	3323.736926	41305.29013	72592.10591	10446.17764	1993.890833	10277.42782	8970.49854	1272.241993	316.725979	0.248649	60915.6419	280400.3243	19942.23906	332167.3793
2921	B	1.29	15.895	17.185	0.069749413	104.8841496	0.371964907	81.9956615	380.911063	0.2142865	17940.65057	0.487765	4231.299495	3599.867334	257	8.4359295	52.366682	0.252666	0.275053	0.472281	69915	138845.5	108503.9681	1.279429	21858.29858	0.3298945	0.2467365	10.8051855	27536.00138	114180.4221	67871.95792	38368.86145	2263.148689	11677.85825	18960.73862	5685.069333	36699.17371	59616.99983	17864.24857	1768.898251	8475.098695	17292.00443	1354.270463	334.875445	0.2456565	52710.452	281682.9194	16762.66898	277227.4401
2921	C	8.35	45.29	53.64	0.155667412	22.25925839	0.479882293	320.607375	542.299349	0.5912	100856.833	0.209056	19811.45393	13033.19463	765	31.904944	51.782533	0.238625	0.318771	0.442603	159623	240487	185864.8076	1.2927675	44785.12369	0.4148865	0.26774	13.8598755	78172.77411	248283.8076	96671.57745	80550.73039	8642.499748	17076.69839	42096.25791	19817.63867	53671.2935	132335.2542	62277.25994	2666.987798	20161.66101	55344.12531	1374.021352	420.996441	0.306397	124360.1272	424375.7678	37527.2811	699067.5316
3895	A	4.44	48.27	52.71	0.084234491	34.84571748	0.602977327	106.941432	688.069414	0.155422	39659.46895	0.531226	6966.840924	7629.399585	494	13.436157	54.880524	0.23156	0.254541	0.513899	90588	191421	154714.9856	1.237249	44789.83157	0.565164	0.34909	15.688713	114721.2085	281051.8437	61425.3571	78882.58388	14407.04465	11308.38615	45706.83551	32409.70245	35536.90786	143669.1509	101845.7849	1798.866291	24263.07463	88659.26755	1748.398577	420.284698	0.240383	155737.1361	501854.8397	48193.74779	868373.1491
3895	B	2.405	33.405	35.81	0.066972169	73.79587556	0.491532095	104.5553145	427.548807	0.245347	29261.92	0.5327505	3297.203571	7414.320096	589.5	10.260997	51.958281	0.2462435	0.299647	0.4541095	115545	219018.5	173004.0831	1.2780245	40866.00788	0.41425425	0.28307	10.19305175	51656.38264	224138.1054	88790.22306	77101.79846	7112.061612	15877.7624	41658.1531	13772.87443	49895.43502	130955.5997	43287.07069	2477.932558	20585.56123	28592.88885	1661.921709	441.8149465	0.265794	96469.26962	435952.1473	28809.40689	534819.0691
3895	C	1.19	24.71333333	25.90333333	0.043940334	117.2070255	0.416389067	79.60954433	359.725235	0.214590333	20019.16674	0.391983333	2848.926302	3403.293583	227	10.18549233	53.667751	0.221381667	0.299516	0.479102667	75022.66667	136633	106513.4774	1.272611667	23449.70459	0.363833667	0.23702	10.93808533	35600.52233	128143.283	59537.5253	43738.84949	3237.102613	10437.13606	22833.00942	7495.354946	32799.4345	71786.86894	23556.97962	1606.900747	10890.05437	23103.56721	1132.858837	395.6109137	0.358376333	77865.44413	338251.162	26016.91335	428171.6738
3916	A	1.88	22.15	24.03	0.078235539	81.18192952	0.389026474	127.765727	405.206074	0.31531	28920.789	0.302142	3621.900894	3867.784959	241	7.34748	49.622119	0.288585	0.293327	0.418088	105619	217338	152622.0275	1.424028	30359.05039	0.353325	0.239473	11.676021	50207.07507	171974.2808	93248.01825	55564.58171	3809.427541	16024.20671	28189.62995	10492.33832	50363.10345	88641.99342	32969.18395	2426.246588	12958.2055	34822.62297	1545.19573	392.52669	0.25403	79582.57874	324386.216	27089.60904	432239.4321
3916	B	1.24	17.46	18.7	0.066335629	78.84771827	0.40996873	97.8308025	426.5726685	0.2290305	29773.6459	0.2903005	1559.281201	5128.021074	347.5	9.1374415	53.1466855	0.2402255	0.278425	0.481349	74190.5	125877	97991.47541	1.2688355	20872.17421	0.358194	0.254	9.52646	29832.34299	112257.6985	57592.83223	37880.44762	2518.195587	9894.410989	19566.92666	6249.794389	31096.1685	61519.4687	19642.06131	1502.211622	9236.889381	19093.24198	1312.811388	345.3736655	0.270521	68987.47483	285396.1133	23526.36796	384712.2095
3916	C	1.835	30.6475	32.4825	0.055358037	59.27517894	0.395309784	108.0260303	420.3904558	0.2777765	29414.86959	0.329837	5642.289467	5289.272779	311.5	21.57534525	54.0126985	0.22378325	0.28549025	0.4907265	55282.5	116497.75	89643.80287	1.241929	19258.52197	0.4090735	0.2305665	12.2432635	44971.92095	112984.3534	53728.24466	32131.60509	3783.953125	8904.983423	17022.87357	10016.25535	27986.46419	53523.94809	31473.94114	1317.769094	8277.07266	35377.0792	1366.370107	387.633452	0.2855215	92061.80899	371833.3259	29991.44585	518612.1144
4000	B	1.17	20.18333333	21.35333333	0.046616232	66.18233539	0.419229207	95.08315267	411.2798263	0.233467333	21337.02081	0.272951333	3165.773421	3968.07154	251	14.35435733	56.43053833	0.192166	0.262059667	0.545774333	45083.66667	66994.66667	57548.74365	1.121472	14041.87873	0.377414333	0.24953	9.316118	22252.64245	75400.0434	31087.31148	23925.4011	2536.031077	5404.623291	12950.57438	5633.892235	16984.59184	40710.37913	17705.07244	827.3483223	6450.859808	14974.43432	1400.830368	297.9833927	0.210680333	66468.34091	289727.6503	22485.10126	348313.5574
4000	C	1.07	17.41	18.48	0.058487046	72.8814513	0.436862521	108.4598695	275.813449	0.465505	18462.66957	0.3456745	3631.358784	3997.478329	283	15.187091	48.2810345	0.289487	0.326964	0.3835485	63378	92651	76172.90694	1.2011785	17418.22054	0.3743595	0.2536065	11.607667	25735.63814	92384.25866	42087.4696	31706.1574	2379.279947	7306.984683	16209.91863	5874.133622	22964.46086	50960.16771	18459.63009	1121.645373	7549.07059	17064.92217	1438.6121	393.772242	0.272562	94462.39284	431509.986	28401.28456	517739.5129
4269	A	1.37	15.77333333	17.14333333	0.097604429	72.28069698	0.411586195	94.72161967	492.5524227	0.209956667	26904.68236	0.260824667	2681.225228	3741.120077	232.3333333	11.45110767	53.68218433	0.241052	0.273834333	0.485113667	44436.33333	85116	73151.54159	1.053901167	17403.53747	0.366131833	0.2530465	9.956233833	35282.17515	96628.32609	38959.09097	31313.7663	2878.68432	6873.017302	16555.21087	7314.681275	21598.63688	52043.90984	22985.77937	1061.901924	7983.349154	26236.92407	1195.49229	393.831554	0.326930667	85591.57897	335731.3526	25564.31195	485043.6961
4269	B	2.326666667	25.54	27.86666667	0.086262276	77.74162626	0.449495801	154.8806943	456.1822123	0.354412667	41162.01066	0.335203	10818.60146	8623.889156	744.6666667	10.97658333	51.38587967	0.252909667	0.302776333	0.444314	111464.6667	231991.3333	168917.2851	1.2173935	37484.07019	0.3758905	0.26087	9.26804	50651.93055	203397.8741	91089.95829	73190.26929	4637.057539	16232.69326	38417.1626	10053.84191	51016.3559	120784.6307	31596.8875	2531.701926	18366.28096	29753.94767	1332.740214	478.4104387	0.336321	124385.3717	503736.7393	35766.06166	714058.1508
4269	C	2.05	28.46	30.51	0.067191085	55.49377249	0.383891891	138.177874	418.004338	0.330566	35313.61607	0.306123	4994.565243	5289.21547	384	11.648604	49.251295	0.293075	0.276412	0.430513	87103	141659	113762.2336	1.24522	24469.27902	0.371569	0.239473	12.307284	47225.52626	134614.5935	70089.83462	39693.69572	3978.703291	11959.63291	20280.71265	10586.24891	37587.53669	63759.5317	33267.52512	1800.472646	9474.9142	35950.13941	1521.352313	657.651246	0.432281	112969.6939	613930.4847	32070.02928	651158.2869
4270	A	2.145	26.355	28.5	0.076452124	69.95753524	0.492735752	92.299349	540.780911	0.168527	28481.77356	0.4140305	3885.239577	4671.896707	314	14.996214	52.6110485	0.247835	0.2761475	0.4760175	94284.5	180429.5	136246.9099	1.3171985	31873.14325	0.39812	0.286505	11.6097815	46220.28027	173714.0858	68581.53432	63569.60416	4095.77146	12270.35037	33527.56459	9465.291106	38562.4312	105405.5867	29746.06788	1919.983586	16045.18219	28255.1145	1253.380783	505.6939505	0.406353	117839.0598	430002.058	30517.81991	720944.9049
4270	B	1.63	21.14	22.77	0.071006134	33.81303518	0.43835393	109.5444685	424.6203905	0.262256	26046.21426	0.2948825	4585.946801	4835.822892	314	12.056654	51.11257	0.2597025	0.2960605	0.444237	37025	50890.5	51188.51109	0.9890995	12773.67965	0.409586	0.254	10.6872985	25457.71004	66268.31397	28873.50542	20535.36506	1779.6406	4969.592633	10876.95731	5240.070153	15615.85782	34188.76435	16463.69181	754.029743	5282.124224	19421.55607	1488.6121	324.5551605	0.2179975	80446.99282	375564.8358	20062.08662	470999.2169
4270	C	2.165	18.4	20.565	0.120477111	30.95074243	0.446137183	129.6095445	444.793926	0.290732	37025.94097	0.28871	4389.377991	5253.246335	289.5	25.971	51.882166	0.2569315	0.285446	0.4576225	49077	91702	72839.56248	1.175097	17352.21888	0.4206355	0.26087	12.2425095	30894.34888	96162.70177	39527.495	30012.3055	3299.761963	6880.882014	15973.36482	7739.627512	21624.09181	50217.29334	24321.31663	1055.676341	7768.571596	22070.10094	991.9928825	337.188612	0.357628	63504.76818	221476.3617	13799.67779	396410.8366
4272	A	0.64	9.375	10.015	0.06390025	95.68073729	0.334104114	101.3015185	394.360087	0.2654665	16002.20685	0.2754175	2204.252756	2277.564629	108	10.584842	54.359011	0.21119	0.313841	0.474969	37644.5	64265.5	61506.52214	1.0381425	12333.78268	0.3092275	0.2143965	8.6331015	13054.01736	59447.00812	40612.35288	19998.42445	895.744808	6811.21362	9614.596341	2487.450041	21403.07097	30228.12565	7815.8115	1013.098259	4174.860477	7866.058622	1358.007117	408.896797	0.301101	103377.4902	416570.8388	23406.29997	687304.3573
4272	B	1.026666667	13.145	14.375	0.074742851	60.85833682	0.409529746	93.34779467	296.384671	0.321623667	21927.01741	0.240311333	4676.181021	3635.415552	187	15.29018033	56.65077933	0.184317667	0.291273333	0.524409333	45770	57849.33333	48384.38175	1.093490333	11320.50842	0.375635	0.23244	7.957241333	21655.64059	62406.61549	27148.19863	19244.32359	1991.859527	4745.05306	10118.75569	4991.572863	14911.76286	31810.06996	15684.78266	728.4367827	4872.328532	16054.87527	1063.107948	383.867141	0.372914333	57076.0671	316264.7172	18378.55963	315099.5909
4272	C	0.645	10.54	11.185	0.078494759	47.73644934	0.328767629	58.5683295	181.019523	0.320325	6376.322811	0.356283	1697.643998	1745.115024	123	8.935063	56.756415	0.196511	0.2775285	0.525961	20813.5	22827	21675.04911	1.0210285	4777.447435	0.3529045	0.18932	6.9583165	10925.24272	26514.96921	13945.70301	6819.639164	909.7069475	2217.628728	3563.229137	2654.974145	6969.249507	11202.30948	8343.410219	317.8307005	1708.043744	8899.368271	947.8647685	290.569395	0.399178	44874.93826	213579.362	12943.6574	263172.2731
4281	A	3.745	42.66	46.405	0.120980104	85.35980896	0.431008406	144.4685465	330.694143	0.4268665	32802.06427	0.5578895	4121.02804	7065.989181	614.5	9.1931555	47.3226805	0.3094275	0.3054695	0.3851025	207409.5	381152	282039.0059	1.367497125	60291.35164	0.38667875	0.259054125	12.29589762	104404.0596	339001.8367	162878.3328	109562.4644	9598.208665	27778.83722	57379.29376	22684.53732	87306.51458	180404.506	71290.81613	4193.471135	27450.67716	72759.91134	1614.234875	481.316726	0.2937425	135536.0241	515886.7986	44374.50088	720343.9764
4281	B	0.25	3.465	3.715	0.070044925	124.5239836	0.286870674	47.1800435	359.9783085	0.130948	9995.647488	0.33323	996.2309605	2321.890879	113	14.2813145	59.8009975	0.18067	0.2284845	0.5908455	23062.5	29011.5	30900.44643	0.9379515	5898.836768	0.276944	0.204403	6.0366195	4883.108714	27112.77925	21818.01473	8696.73086	385.7008415	3549.176078	4040.581244	1036.432697	11152.47536	12702.57602	3257.727864	514.878883	1673.309094	2694.920737	810.320285	304.9822065	0.3907935	35399.56435	154802.4658	9785.78122	202044.8204
4281	C	1.1425	18.935	20.0775	0.050703211	110.2575433	0.351804131	108.5683298	521.5835143	0.2031835	35286.97164	0.26098975	8317.530973	6146.695379	337.5	22.19436025	56.730937	0.2052365	0.2406925	0.55407075	58273.75	115231.25	93717.32982	1.11922575	19480.54527	0.31876825	0.22166	9.20903	24947.45951	101659.9056	57382.63049	34137.55059	2197.148728	9690.858262	17497.30967	5153.286363	30455.0757	55010.2917	16194.5382	1449.546919	8175.661641	15322.25096	1155.69395	450.800712	0.40140875	98517.78092	401284.1941	27323.22177	578774.6845
4283	A	1.926666667	23.55333333	25.48	0.075132692	59.07206826	0.422665034	104.6999277	523.6442513	0.210056	34815.28884	0.311552333	9032.048597	7448.136866	404	18.89426233	55.89758867	0.210871333	0.267943667	0.521185	52164	93320	83490.61392	1.029426667	20268.7701	0.386063	0.261405333	11.136985	54744.46299	113863.313	45350.12745	34675.8908	3464.595672	8021.946835	17857.25541	10349.47526	25207.29365	56135.23844	32520.78088	1241.645526	8367.587467	45135.22999	1221.115065	441.7556347	0.369484	106046.4026	381670.4449	34217.84609	583604.7676
4283	B	0.883333333	10.96333333	11.84666667	0.074706702	82.93716193	0.374812179	89.515546	385.466377	0.284091667	19342.98257	0.360619	3465.179127	4211.803546	272	14.106778	52.78734967	0.245819667	0.281994	0.472186333	50504.33333	78160.33333	67242.29711	1.123013333	14272.20503	0.338191667	0.244315333	8.011610667	15974.03165	70811.12118	41330.1653	24669.15138	1242.980425	7022.551302	12312.25262	3193.026215	22069.30792	38707.82725	10033.986	1058.247193	5554.426233	9361.358224	1186.476868	457.17675	0.389552333	62270.0236	333141.8464	17786.27234	357149.6126
4283	C	NA	34.23	NA	NA	NA	0.443070634	98.047722	447.288503	0.219205	29912.0087	0.392715	10798.03878	5679.919473	437	9.392315	51.697293	0.250123	0.290832	0.459045	70898	143407	110515.3659	1.29762	25739.45748	0.431559	0.254	14.888339	57494.18625	152514.4375	61549.25272	42952.39308	6013.720138	10604.88127	23864.16479	14053.22476	33328.76799	75021.44193	44164.22763	1607.033724	12196.7656	43690.38692	1473.66548	466.548043	0.31659	164251.5926	531482.884	44689.65052	931269.1921
4331	A	2.29	27.82	30.11	0.071538475	77.6218461	0.426339356	126.2472887	435.2133043	0.296822333	39608.25832	0.385150667	9034.605207	7192.937939	474.6666667	14.22344433	51.65788667	0.248504333	0.305007667	0.446488	113343.3333	205101.3333	147258.6011	1.382552333	32010.64984	0.389660333	0.266247667	12.53578933	57022.91296	187422.6076	83338.11043	57497.09495	6423.39573	14347.44051	30805.89339	14468.26086	45095.17626	96857.40684	45470.02449	2176.176011	15138.02973	39708.70721	1611.209964	516.548043	0.31995	110063.0058	506163.5807	39520.96171	569666.5662
4331	C	1.39	24.8	26.19	0.053073692	66.23486919	0.397627513	150.542299	544.468547	0.276494	36312.38795	0.289638	3219.775928	6625.963817	309	37.65811	57.498884	0.184398	0.279217	0.536385	55830	103434	92066.46817	1.123471	20162.91487	0.360314	0.254	11.386014	28975.84648	105465.7028	55458.30741	33710.55211	2897.608653	9505.964673	17171.84592	6879.084672	29870.65282	53979.04796	21616.00205	1437.929271	8034.413339	19503.50387	1541.992883	497.864769	0.322871	90535.20092	474905.0164	31724.77323	481452.9645
4375	A	2.47	28.75333333	31.22333333	0.069884152	69.43251036	0.405919275	101.3738253	426.2472887	0.253728667	26944.6392	0.424624333	4077.557826	4831.996681	301.3333333	18.202624	52.432565	0.257773	0.272886667	0.469340333	76366.33333	135985	105053.154	1.254618333	23371.83557	0.376035	0.239102333	10.87881	47941.5263	134473.6045	59498.41433	41328.42066	4226.319008	10085.82297	21908.44402	10788.42552	31697.05739	68877.59109	33898.95598	1517.958113	10629.89252	35793.67566	1248.398577	502.846975	0.417451	110269.5424	418872.8824	33241.14928	616309.4562
4375	C	0.39	3.65	4.04	0.096534653	82.72814164	0.415630432	118.221258	344.251627	0.343415	21824.43147	0.195712	1485.264986	3417.965773	160	54.872813	56.201581	0.207278	0.238749	0.553972	30819	35222	32263.97524	1.091682	7258.429928	0.339764	0.254	7.027333	7037.416996	34799.6361	18854.08527	12785.84326	624.046708	3246.088908	6302.193158	1523.203207	10201.17429	19811.64607	4786.815742	494.437507	2782.650841	3760.328648	736.298932	371.530249	0.504592	45918.87134	196646.3824	11808.17252	289622.3356
4473	A	0.463333333	9.283333333	9.746666667	0.048010438	75.54516398	0.41314449	68.25741167	353.362256	0.190427667	12577.57273	0.340192667	2038.810283	2766.155292	165.3333333	11.34162933	54.93384067	0.205183667	0.288993667	0.505822667	30279	40561.33333	38522.62706	1.004532667	8250.349686	0.38013	0.248895333	7.645903667	8171.134351	39403.75882	24147.38525	13755.36305	619.878766	4154.218636	6778.725028	1603.669976	13053.84415	21310.6169	5039.297768	629.3391407	3021.665652	4520.129559	905.8718865	351.0676155	0.4136635	53248.18582	188652.4044	15572.64734	299294.5966
4473	B	0.68	15.09	15.77	0.042975772	153.2416298	0.409664994	55.7483735	401.8438175	0.1368675	15661.09938	0.4967645	3516.970088	3564.065639	245	8.8504955	52.686263	0.2696845	0.2408095	0.489506	62902	115344	100083.5387	1.152575	21412.61757	0.331386	0.254	7.392368	16744.9543	104040.3928	59078.70852	39757.41912	1247.411076	10635.4052	19795.39	2667.510183	33419.83247	62236.01137	8384.548919	1655.292083	8879.923438	6209.738776	1171.530249	264.590747	0.225634	64994.68092	197039.013	24056.93796	350929.0393
4473	C	0.97	9.965	10.935	0.076133578	57.4128269	0.443311398	126.4642085	401.626898	0.3115825	26447.95103	0.25126	2484.695631	5244.159832	381	15.56535	54.626738	0.2137605	0.2881115	0.498128	47048.5	57848	52914.41802	1.0099755	12920.00194	0.3555495	0.26087	6.9637155	14887.42607	64198.19773	27958.78274	23413.34106	1542.294227	4996.770555	11991.24369	3437.38673	15702.87579	37693.3279	10801.99406	782.3072745	5571.075999	8534.042803	941.814947	292.3487545	0.3212045	60628.66479	229933.2265	19292.40078	326178.7149
4477	A	0.4	7.94	8.275	0.040813018	209.5479942	0.353286036	50.10846	264.859002	0.189189	8812.987893	0.301728	1045.967222	1236.742604	46	5.769251	53.443213	0.241693	0.281931	0.476376	63929	96312.5	79721.48128	1.1670225	16045.16863	0.2914285	0.22166	5.564654	9952.646855	75737.00865	49482.74129	29656.70571	582.0342925	8747.925157	14124.95105	1220.097556	27490.9186	44412.04647	3834.043572	1350.454663	5990.828198	2611.363995	924.55516	284.697509	0.307929	26280.56889	159598.346	9977.67309	136706.9886
4477	B	0.843333333	11.56666667	12.41	0.065704902	104.3866176	0.402506779	67.17281267	407.6644973	0.167898333	17980.61525	0.358320667	2530.479341	2493.013665	162.3333333	6.639546333	53.702172	0.231245333	0.277622	0.491132667	59675.33333	108229.3333	84730.08096	1.211261667	18536.7204	0.345845333	0.248895333	9.386331333	21825.12997	99784.57058	47036.67663	35273.50628	2419.898062	8227.571479	18531.75891	4985.373273	25855.33881	58261.80763	15667.42416	1263.233148	8881.112693	11680.78413	1095.492289	310.5575327	0.296938	40564.5403	184656.3282	16230.06242	206410.589
4477	C	0.38	6.8	7.18	0.052924791	93.30611097	0.366493777	74.403471	455.748373	0.163256	13488.33762	0.26348	1850.075992	2396.968459	105	9.595018	61.636182	0.129261	0.220955	0.649784	34934	34489	35456.32217	0.972718	7888.593542	0.323872	0.239473	5.649875	6220.239896	36426.12584	22461.80072	12312.75609	681.765358	3773.4172	6523.630981	1292.417393	11857.84052	20506.16794	4062.117383	563.738007	3206.146101	2450.355788	953.380783	312.811388	0.328108	53805.67622	197795.6839	17984.17019	272200.7043
4479	A	1.08	19.21	20.22	0.049950544	118.4852155	0.452696716	68.221258	375.05423	0.1870035	18750.42937	0.406116	2048.76224	2579.707321	163	6.117487	51.2960255	0.2673055	0.288012	0.4446825	66528	166576.5	126654.6817	1.3118485	27532.70479	0.381788	0.279635	8.8007675	32337.08324	152732.5383	68707.76745	53976.06394	3970.850299	11964.52341	28843.15714	7780.473857	37600.11607	90680.45589	24451.9663	1830.446429	14066.42026	16440.21655	1219.928826	351.245552	0.287923	93923.70917	278408.5815	26572.40897	541579.4852
4479	B	0.346666667	10.395	10.875	0.05144603	151.5831099	0.337339364	52.56688333	324.7288503	0.165798667	10570.36716	0.344510333	1847.880131	1901.228778	89	15.17170467	58.26513433	0.180742667	0.265961667	0.553295333	30776.33333	49837.66667	45656.89437	1.080287	9072.725582	0.297873333	0.222755333	5.909349667	6938.857408	43162.19574	30188.96139	14858.3747	609.5582863	5129.000775	7256.337395	1346.432116	16117.40693	22813.3411	4231.447704	766.8292467	3196.121387	2975.906775	997.153025	341.8149465	0.368802	53558.97216	228521.1054	17447.48694	293246.2404
4479	C	0.436666667	12.16666667	12.60333333	0.034955982	72.91782497	0.285983018	57.04989167	270.2819953	0.217131	10122.58396	0.297698333	1495.695327	2020.368397	107	10.93618933	55.73971533	0.193918	0.301144667	0.504937	28769.33333	31859.33333	29890.26754	1.063459	5720.428225	0.306395667	0.18932	7.28085	8211.531668	29257.39077	21317.36569	7804.529858	768.3719897	3391.488405	3854.21117	2062.512714	10658.10558	12118.39753	6480.887658	483.5367727	1742.040558	5985.954337	1082.32503	347.9240807	0.323683667	57871.69193	226147.3385	18310.16776	320345.9384
4522	A	1.806666667	27.755	30.05	0.07032362	82.89652846	0.42664535	87.70788133	364.931309	0.243718333	21129.66091	0.355967333	3617.054315	3185.446906	196.6666667	11.69687	50.380607	0.281352333	0.286230333	0.432417333	77041	137903.3333	111510.2308	1.243401833	24309.96094	0.385739833	0.256158833	9.029063333	44439.64507	134547.6458	64565.27735	43401.06118	3543.892237	11164.40476	22231.2967	9408.979433	35085.76936	69895.57489	29566.30153	1697.772631	10344.92791	32396.94453	1398.754448	438.790036	0.3076935	104476.3871	380088.0182	38246.65768	572220.5121
4522	B	1.383333333	17.75666667	19.14	0.072354874	75.12173362	0.40793083	80.26030367	451.988431	0.176072	24791.252	0.343487333	3890.235161	4247.054886	259.3333333	13.157851	52.45086667	0.246043667	0.290422333	0.463534	67192	132781	103897.5869	1.234186	22262.80673	0.370841333	0.249157667	9.738042	34237.15425	121056.4673	60417.82628	40751.34474	2728.415918	10673.00736	20591.25222	7247.653261	33540.16916	64741.33408	22774.96407	1641.822742	9428.94855	23166.38296	1052.550415	357.17675	0.352809333	72651.64659	245205.2068	23126.05593	409151.0984
4522	C	2	31.505	33.505	0.054191392	67.87777481	0.417997535	88.9370935	409.3275485	0.2170745	25258.99794	0.354513	8195.331283	5282.813278	310.5	10.7925485	51.857321	0.2510085	0.290272	0.4587195	62307.5	95204.5	82142.84937	1.1418265	19385.75066	0.4054115	0.254	12.392438	51198.19928	111042.64	47674.46123	30234.63932	4233.748832	8259.338892	15713.23474	11357.57111	25956.01808	49398.23355	35688.38837	1262.139858	7541.041007	42395.01842	1319.572954	564.590747	0.414268	121388.9135	525070.2879	44837.40253	653316.2793
4532	A	0.646666667	12.07333333	12.72	0.085679052	197.342049	0.354404673	65.292842	529.067245	0.123411	19649.6111	0.460941	3301.367865	4168.1212	257	9.645556	55.187248	0.232622	0.25142	0.515958	53621.33333	105765.6667	80663.67466	1.239015667	16217.31643	0.306273	0.227597667	7.213905667	15103.75991	83147.99868	49102.27301	30266.7435	1294.658151	8521.375254	15143.63371	2783.860463	26780.87701	47616.52716	8750.594533	1299.747785	6867.425322	6936.586809	1098.754448	335.053381	0.29273	77090.84234	263679.1897	21427.30295	463564.7771
4532	B	0.74	13.43	14.17	0.052223006	140.8257838	0.434321288	84.381779	307.592191	0.27433	17390.96372	0.542137	2657.384447	4249.441922	357	14.677475	51.611513	0.267602	0.26473	0.467668	66422	124913	104211.08	1.198654	22669.09803	0.34502	0.254	8.082452	18902.26798	112824.5807	58949.9895	43510.10698	1750.983547	10408.82261	22081.45699	3403.428002	32709.2888	69419.49993	10695.79199	1606.99828	10143.76224	7151.507463	1036.654804	437.72242	0.422245	50781.14512	246247.0713	14678.26125	291760.1383
4532	C	0.733333333	9.46	10.19333333	0.071933074	111.4670124	0.308093441	58.20679667	491.6847433	0.145796667	15543.18554	0.401683	2319.425688	2943.185791	160.3333333	11.45046233	57.11726233	0.204056333	0.251517333	0.544425667	60274.33333	98249.33333	82146.53408	1.184927667	15087.30495	0.285356333	0.206037667	7.795487333	14298.16307	74521.01403	56555.85182	24539.21033	1051.471934	9312.116147	11656.15465	2737.743825	29265.28006	36651.99863	8603.735342	1368.383777	4991.014293	7938.764997	1026.453143	342.9418743	0.333715667	51246.6914	229499.8586	13771.88287	293592.9272
4538	A	2.7825	37.4325	40.215	0.060951052	70.89959146	0.414452455	85.03253775	435.7375273	0.19121975	24430.43276	0.40754325	4329.889752	3919.092182	277.25	13.59982725	51.99219425	0.26262	0.2848165	0.4525635	86714.5	168948.25	135153.9064	1.228477	33017.58406	0.4010995	0.25282025	10.56917588	79775.27886	195868.2053	68923.97183	58706.80275	7523.13179	12015.33883	32227.33962	18075.44441	37760.85063	101306.4549	56800.89975	1836.808436	16180.07246	61758.39796	1495.106762	390.569395	0.25527775	99287.87631	405117.7163	34980.37784	534224.4934
4538	B	3.09	31.07	34.16	0.090511188	45.01752548	0.440650382	171.908894	459.7613885	0.369909	49889.08155	0.3151515	13967.70201	9384.749911	581.5	31.112268	52.4866985	0.233224	0.307433	0.459343	112091	171365	136124.5816	1.257450333	31857.76066	0.422205333	0.247668833	12.01455917	66920.24094	184317.1959	76353.94935	52463.18795	7307.444316	13058.79693	27746.10803	17833.63759	41041.62421	87233.22502	56042.34663	1976.89145	13469.8731	51473.47639	1678.825623	425.266904	0.2527375	95849.7866	468403.1357	27947.27457	548282.6125
4538	C	0.89	11.22	12.11	0.073492981	100.4876328	0.323691299	70.281996	221.691974	0.317025	10736.49192	0.457223	1303.024172	2019.716845	111	16.871677	50.493969	0.256088	0.326599	0.417313	70150	108691	89433.99323	1.215321	16947.6955	0.300255	0.239473	7.339189	17554.04899	84876.92536	60484.98779	27599.24364	1349.761802	10301.24849	13088.26038	3613.025645	32371.77526	41153.14103	11352.00906	1543.566253	5588.633917	10421.84882	1017.437722	434.163701	0.426723	74905.83959	280232.0133	21944.10905	405501.4219
4556	A	3.555	34.855	38.41	0.094484683	59.25433551	0.521714746	163.340564	412.364425	0.450938	49551.64431	0.3740105	12508.36388	9910.110308	589.5	34.8639925	51.118867	0.261077	0.295438	0.443485	118925	276292	215517.2153	1.28800775	52145.74786	0.44977375	0.309151	12.73555125	97095.66757	297521.7187	106610.5986	99335.37302	9571.243672	19433.86752	53724.41624	21497.2588	61071.64935	168894.0718	67555.99759	3063.014066	26502.04133	67530.61217	1500.533808	506.58363	0.3432265	143399.0198	496374.7926	38485.315	816079.8998
4556	B	0.613333333	17.25333333	17.86666667	0.062754665	127.250316	0.381102859	85.53868433	324.439624	0.256845667	14312.75027	0.292904	2204.205702	3060.834821	205	12.28735967	56.41126567	0.209595333	0.264779667	0.525625	38013.66667	58162	49708.43347	1.034767667	11398.44733	0.322275	0.248895333	6.404580667	11766.37545	57160.43091	27458.7579	21052.3068	1197.368776	4882.246077	10781.22205	2521.937422	15342.52238	33890.91785	7926.990699	760.110279	5022.36973	5983.895446	1184.578885	398.5765127	0.314146	83013.30192	376616.7475	24306.90243	468068.7893
4556	C	1.95	25.6925	27.6425	0.071550536	85.3812168	0.391464116	88.17787425	519.5227765	0.1935055	30869.49643	0.3447275	2658.807836	4704.262286	291.25	13.585318	54.6891585	0.2166515	0.27947425	0.50387425	100250.5	167887.5	124274.6532	1.25598875	25890.4518	0.3427185	0.244920625	9.65327325	36663.12671	141059.6168	73800.48732	46759.46699	3714.698941	12256.5953	24298.38672	8317.905811	38521.9559	76396.99692	26140.66395	1820.666779	11519.61375	23322.84619	1183.807829	450.266904	0.4177265	93723.19879	402315.5577	29305.68384	525193.8792
4586	A	0.914	16.358	17.272	0.059962595	129.5239005	0.371842743	78.1778744	438.8720172	0.1746886	20971.55575	0.3759176	4323.610373	4954.034413	350	9.3560876	54.000924	0.2357408	0.2694238	0.4948352	59412.4	118489.6	94379.15448	1.1897254	20081.45016	0.3239814	0.2369092	7.8154706	22050.42095	104245.8968	55166.1369	37287.46287	1925.554705	9769.518122	19034.77044	4358.214085	30701.62408	59846.78579	13697.48694	1506.926291	8819.179953	11724.3147	1143.505338	443.594306	0.4020535	64675.94762	344007.833	18175.39419	371845.1626
4586	B	0.99	14.1	15.09	0.065424822	65.35251636	0.380470397	124.2950105	253.7960955	0.48795	24843.70956	0.33395	2302.007802	4593.117115	275.5	16.7255385	50.779946	0.246629	0.327396	0.4259745	50433.5	72172	65405.26575	1.0824375	14741.30206	0.345863	0.2467365	10.901903	17860.19384	73107.9641	39629.21999	24140.00311	1636.042647	6927.562541	12504.24635	3827.659334	21770.8165	39307.4509	12029.6967	1058.139576	5907.156958	10894.8973	1410.320285	364.4128115	0.266587	56857.81589	306289.8457	15541.05377	318369.4553
4586	C	5.175	64.285	69.46	0.071116235	54.45803734	0.540297953	144.2516265	655.0976135	0.225504	53600.58536	0.4207295	8243.632393	8524.673377	763	7.7336335	51.089277	0.266197	0.288718	0.445085	210070	394353.5	275387.7418	1.43707425	69774.07103	0.46368775	0.310945	12.885671	134142.8227	428129.2977	120746.7949	136442.029	18198.91787	21482.04862	77918.6669	36802.76949	67519.78609	244950.4428	115659.0689	3362.608431	40613.50931	90166.70497	1781.672598	523.66548	0.295531	163319.4869	665112.5872	50271.71269	898662.4878
4587	A	1.73	30.45	32.18	0.053760099	75.31558682	0.424857608	120.824295	329.284165	0.36693	26953.71281	0.380681	1043.426297	5425.715456	321	34.371241	54.131074	0.241361	0.256057	0.502582	94928	172419	130295.9652	1.323287	28383.35184	0.361979	0.254	14.050075	38485.41101	149662.4756	74938.73312	52212.41025	3144.821862	13441.31674	26577.55209	7591.09168	42243.44695	83563.38697	23855.64171	2087.747701	12243.76457	24153.89874	1569.75089	424.199288	0.270234	145143.4252	439802.3708	42124.02726	819606.1389
4587	B	1.533333333	20.40666667	21.94	0.061940053	100.4246568	0.395795839	101.5907447	522.7765727	0.193750333	31962.46489	0.264726667	4205.98435	3981.864099	211.3333333	14.694477	54.44501033	0.221415667	0.276639	0.501945333	71770.33333	113923.6667	94848.5251	1.182852667	20964.57217	0.357150333	0.23702	9.873709333	31196.70812	111750.3458	55523.12291	36148.38314	3177.019075	9617.956141	18499.12255	7436.516459	30224.7655	58157.19527	23368.38504	1463.780153	8637.687675	21095.24029	1400.355872	347.4495847	0.247819667	74819.93219	342367.8356	22237.32186	411623.9734
4587	C	1.72	30.01	31.73	0.054207375	51.47514868	0.398277921	71.800434	535.357918	0.134117	20526.5362	0.468304	2729.424386	5334.440685	371	8.495878	55.12028	0.225542	0.248619	0.525839	49192	96479	88537.25573	1.089699	19669.19364	0.36282	0.254	11.250476	31198.92965	101520.7786	53274.82156	33191.41816	2071.016005	9119.694378	17232.53196	5949.266533	28656.51278	54169.81366	18694.45213	1372.335611	8122.656076	21703.93797	1314.590747	564.768683	0.429616	164694.0895	509863.2236	48796.18677	992260.6623
4602	A	0.32	4.785	5.105	0.062740313	92.13569336	0.309140693	73.7527115	243.058568	0.3031	9600.592411	0.315758	1287.284551	2088.846967	103.5	14.2052295	54.035321	0.2075025	0.3012445	0.491253	25083	27579	29230.82652	0.9431145	5867.215864	0.2983905	0.2143965	7.7276445	6628.482539	27876.70398	20123.24298	8621.726247	485.8572945	3366.985142	4101.12299	1401.527129	10580.19118	12892.63963	4403.873177	496.532728	1745.280449	4386.669363	479.359431	223.131673	0.465479	13379.38983	63892.49123	3766.071927	82924.32291
4602	B	3.935	41.25	45.185	0.085754684	57.1212721	0.56312166	120.715835	548.264642	0.221711	34453.07758	0.477469	3115.856786	5318.641799	313	14.255952	51.654397	0.2634115	0.2780875	0.458501	100692	277245.5	201158.7878	1.3754745	50577.64974	0.486391	0.338667	12.87771	90428.16191	309273.1619	87868.15615	100719.9589	12570.67275	15904.52317	57304.0049	25183.28002	49982.68732	180140.212	79150.26249	2504.001437	29761.06354	58163.09694	1807.295374	305.871886	0.16977	95122.46553	369057.1611	32731.35978	509872.147
4602	C	1.266666667	26.47666667	27.74333333	0.04749522	82.78152765	0.343471284	66.81127967	474.4757773	0.145201667	21343.9613	0.427567333	3175.231311	3319.424008	226	6.579446333	52.795257	0.261213667	0.255746	0.483040333	78797	138578	102106.3744	1.349276667	19079.02039	0.323994	0.206037667	10.42916233	27036.96348	103661.4106	67114.25794	32780.04561	2212.070903	10934.73711	16312.75832	5726.238492	34367.91958	51300.37016	17993.12087	1597.120665	7366.002849	18073.83996	1416.963226	388.6120997	0.286084333	105741.5686	382317.4732	29943.44298	599714.09
4603	A	0.7525	9.3075	10.06	0.076354391	159.0765002	0.403478541	75.37960925	432.2125815	0.178513	19787.33278	0.402872	2042.292291	3977.842378	258.75	8.8340675	52.67246075	0.252674	0.2672815	0.4800445	64922	132398	107480.2442	1.20537175	22495.94919	0.327138	0.25036825	7.1862015	19862.07256	112231.0107	63221.19983	42901.56009	1357.484252	11215.45823	21287.90273	3199.669656	35244.25541	66931.84979	10054.90549	1731.949768	9487.960917	8642.161874	1096.085409	366.3701068	0.333833	66349.11538	280871.6962	18178.86296	373668.5009
4603	B	0.865	12.615	13.48	0.064507621	153.8297048	0.419702517	67.570499	375.596529	0.1820475	16952.79526	0.5403695	1624.357123	2654.985952	189.5	9.4323105	51.475144	0.2770165	0.257442	0.4655415	65509.5	165884.5	128766.11	1.1929435	29031.45986	0.3495035	0.247295	8.1374195	28717.17816	154389.9726	66643.81177	58989.37026	3132.927983	12045.33132	31123.64184	5946.790086	37852.06131	97846.39381	18691.51745	1889.397088	14883.3601	11944.42097	1013.523132	252.313167	0.2464995	50451.93197	171451.2545	13317.18542	292258.8699
4603	C	0.76	13.17	13.93	0.054558507	146.8015225	0.347763807	87.418655	456.832972	0.191358	23454.43509	0.260533	1287.543349	2764.191855	178	5.254471	52.302938	0.24946	0.305574	0.444967	97805	150572	111569.1571	1.349584	21380.13645	0.304255	0.239473	7.924818	18586.9491	107486.8233	72769.44236	37387.7397	1411.975086	12465.70157	18460.46221	3265.51812	39178.5308	58045.41679	10262.87575	1882.975177	8218.261801	8485.71212	1056.939502	326.33452	0.308754	58449.48772	225419.8908	18225.49726	315433.4295
4608	A	1.256666667	15.00666667	16.26333333	0.075005361	104.6128307	0.435433881	67.24511933	341.2147503	0.224639667	13637.14645	0.490387667	2822.873975	2324.851306	148	11.10351933	50.67262467	0.276505	0.283620333	0.439875333	72094.66667	154541.3333	121091.9418	1.263220667	26135.62813	0.357869	0.25858	10.56163167	31501.11968	137646.1472	67357.86542	51292.56583	2441.510573	11920.63102	26019.61686	5848.407381	37460.86348	81805.5	18379.78373	1844.50586	11920.85948	17735.75433	1146.797153	243.594306	0.2124275	43013.32304	158894.6442	11587.62211	246805.0724
4608	B	2.673333333	29.42	32.32	0.089052837	53.37913361	0.445850061	163.991323	465.292842	0.352448	41578.40872	0.465172	12223.35675	9469.733445	812	7.874852	47.778888	0.295457	0.31974	0.384803	105909.6667	163004	132812.0412	1.218777833	31176.99022	0.404363833	0.25629	11.23371167	48617.50625	165501.4205	73389.57964	54162.19524	5260.266292	12668.50811	28282.27434	11702.64534	39814.02291	88910.23858	36777.15907	1932.23687	13470.17674	33215.09264	1339.323844	407.4733095	0.3085175	90028.24177	345815.9725	25231.41933	523975.9424
4608	C	2.3525	31.3375	33.69	0.061753558	62.94781463	0.429359643	114.316703	550.10846	0.21195	39201.46715	0.385803333	12510.0892	10326.56467	902.6666667	8.772228667	49.96527767	0.269242	0.309816667	0.420941667	92695	135507.75	113366.4439	1.13693625	27453.78604	0.37888825	0.267360375	9.981727	46094.60328	148417.3263	60200.07064	48323.06941	4843.303798	10551.44336	25503.23592	11165.31976	33159.68824	80168.8029	35088.83511	1632.018388	12344.56407	32118.02083	1040.747331	378.3807833	0.3869395	82406.09289	295030.8538	20872.04052	498286.3664
4610	A	1.146666667	12.21333333	13.36	0.079927985	105.0724199	0.420258982	91.46782367	390.7447577	0.247879333	23820.50088	0.35666	3517.283782	4598.215162	270.6666667	21.22552933	53.063941	0.240072333	0.264809667	0.495118	92706.66667	183067.6667	142209.6783	1.225449333	29810.40036	0.350336	0.2467365	7.038853	26523.06173	150732.2204	83580.88764	56465.30854	2163.482076	14766.0688	28638.96094	4545.703073	46404.0953	90040.18254	14287.94261	2272.502906	13130.16216	11120.39666	1228.113879	393.71293	0.328983333	65860.36145	308732.8977	21555.27174	350562.8506
4610	B	1.32	36.69	38.01	0.034727703	NA	NA	NA	NA	NA	NA	NA	NA	NA	NA	NA	NA	NA	NA	NA	NA	NA	NA	NA	NA	NA	NA	NA	NA	NA	NA	NA	NA	NA	NA	NA	NA	NA	NA	NA	NA	NA	1587.544484	651.601423	0.410446	122167.2725	591153.4808	35189.71153	689725.6833
4610	C	2.69	36.02	38.71	0.068547258	61.0683984	0.503503367	121.5292843	469.8481563	0.31189925	33618.03069	0.467288	10475.16481	6959.154685	594.75	14.5107615	49.58313525	0.27419925	0.312269	0.413532	106883	218957.75	160394.1594	1.35163225	38379.84215	0.42239775	0.29613675	13.55331825	64295.80484	219259.7477	78115.07469	75616.05426	6663.030412	14107.90085	40820.96366	14825.54841	44338.06349	128331.8318	46589.85244	2222.202078	20091.97384	41981.62892	1304.893238	403.6476868	0.321283	89796.48181	361874.723	27585.07635	507015.0751
4613	A	1.265	19.22	20.485	0.094989164	76.76278788	0.37768247	47.939262	381.995662	0.125497	12148.02302	0.459455	1505.686497	2330.441507	155	5.686269	52.091381	0.261777	0.273945	0.464278	49596	90858	76406.82896	1.1760555	15776.03386	0.3333545	0.22853	8.28236	17026.45374	78634.80142	48291.38386	26439.04405	1676.401044	8226.185661	12860.47451	3929.971246	25851.36634	40434.97483	12348.46025	1238.364471	5671.768371	10116.3209	1283.629893	439.857651	0.34474	93297.57728	360486.6327	27380.72272	527968.7074
4613	B	1.455	16.155	17.61	0.082703156	85.06319469	0.401182169	120.4989155	338.8286335	0.360187	27945.22659	0.35616	5098.625548	5530.826921	378.5	28.308799	51.58951	0.2432785	0.3101215	0.4465995	90780.5	152638	116857.4358	1.30536	24592.48935	0.3505685	0.254	10.8472565	27960.98501	128569.02	70171.87909	43839.14001	2846.416706	12387.32074	22334.78184	6178.975287	38929.76297	70221.49994	19417.75717	1905.353649	10355.87253	15699.75883	1381.13879	294.30605	0.2146845	64994.68092	265640.696	16387.00082	363418.3407
4613	C	1.3	15.85666667	17.15666667	0.076531737	55.26536389	0.400235741	114.2443967	356.1822127	0.364844333	23435.58205	0.328404	4901.727358	4915.948298	331	17.268163	55.98517	0.204067	0.276294	0.519639333	42083.66667	93640	74674.6653	1.186337	16987.72349	0.366192333	0.23244	10.910276	28519.10637	93329.8895	41837.78454	30007.39236	2829.488402	7267.145302	16220.61344	6204.48987	22837.57185	50994.66842	19497.64922	1108.690271	8044.291395	19366.12471	1137.959668	412.336892	0.397587333	74795.27869	335238.9365	21607.60456	429763.4861
4619	A	0.8325	14.39	15.2225	0.063308414	143.5412959	0.341877479	86.9848155	288.5032538	0.301988	15573.7433	0.42508825	1381.745804	2592.666812	188.5	6.90259525	49.69807025	0.2805155	0.30866925	0.410815	88799	142236.25	106972.238	1.28731475	20726.16733	0.3012055	0.21802825	8.04124225	19380.76893	104580.8838	68674.07408	36813.49276	1484.671134	11732.34149	18042.99953	3491.78331	36872.81503	56734.61716	10973.45164	1769.289334	7980.051959	9631.427633	1207.117438	374.6441283	0.332652	79750.60472	313814.3989	22657.68611	459767.7164
4619	B	0.375	5.55	5.925	0.060071671	133.8446164	0.30718192	48.590022	324.186551	0.1518125	10108.40105	0.392529	1220.42057	2568.1044	128	14.1777355	58.2147295	0.176349	0.2454255	0.5782255	43387	51633	49045.10431	1.029415	9624.017492	0.282179	0.2143965	5.870214	7372.529054	44373.78879	33484.00014	14970.3537	590.7504645	5688.319576	6956.735501	1472.531527	17874.97357	21871.58307	4627.232157	853.085056	2889.475038	3629.968961	944.839858	264.0569395	0.2794865	48009.20708	177523.8409	14238.62285	274112.5955
4619	C	3.603333333	43.60333333	47.20666667	0.076872927	89.55692724	0.570975078	102.9284165	698.0477225	0.145748	66712.34843	0.401583	6600.806508	8138.853904	657	8.0352965	50.296241	0.2767795	0.288718	0.434502	177506	398667	296307.4892	1.346507167	75066.01594	0.468277	0.344983833	10.4032085	112349.6195	432906.1473	128497.4798	152541.7246	15268.2848	23434.93006	85017.618	29273.85224	73649.12228	267255.0378	92001.98734	3722.755389	43207.67333	65419.19074	1407.710557	494.8991697	0.356872333	132412.2879	485850.9475	36425.7152	777791.455
4634	A	1.86	20.37	22.23	0.083670715	113.7786909	0.496591727	78.091106	365.726681	0.213523	22174.25572	0.483139	1446.021805	4581.134725	346	7.192353	51.797647	0.246724	0.280276	0.473	90985	287337	211628.3651	1.357743	47266.55421	0.389194	0.30527	9.049833	48745.33389	256681.3755	106535.4698	100278.6116	4814.283758	19410.01088	53003.5062	9244.204535	60992.80255	166634.4168	29054.15615	3064.725343	25403.67167	20276.93687	1199.288256	333.096085	0.277745	42675.49803	207442.7249	17699.32453	215084.0589
4634	B	5.31	61.13	66.44	0.079921734	24.40868192	0.520954137	205.856833	430.802603	0.477845	57131.71875	0.382514	20532.65324	12115.20937	957	25.869323	49.486911	0.276382	0.308277	0.415341	88668	164500	129610.101	1.269191	34355.4295	0.523869	0.30527	17.312211	95892.39656	218608.6992	62089.18261	55992.63158	11528.28677	10583.24932	32244.76589	26726.98614	33261.38651	101362.076	83985.23669	1607.561399	17054.94663	77229.88853	2099.644128	730.960854	0.348136	199394.8911	1113850.319	59938.62017	1144936.476
4634	C	1.423333333	13.61333333	15.03666667	0.093144878	60.59380567	0.417570145	132.176428	445.770065	0.30618	30395.96871	0.225814	2731.290869	4044.704563	239.3333333	12.07807767	55.86996067	0.192204667	0.294239667	0.513556	48526.66667	75864	66841.34951	1.078228333	15630.74054	0.373258333	0.23702	10.78345733	24306.7249	81084.2488	38131.53731	26544.56843	2165.243767	6686.512879	13753.31191	5357.499136	21012.83583	43235.59455	16835.81842	1029.722499	6500.03692	16776.96548	1212.692764	464.1755633	0.383096	77630.89793	366478.367	19219.12587	464347.0191
4646	A	1.115	17.3825	18.4975	0.081523456	103.7473843	0.43032943	85.954447	396.4208243	0.23958775	23998.02843	0.2995405	3203.859854	3375.27803	194.25	12.40147775	51.49318675	0.2634875	0.2917995	0.44471275	66824.75	117781.25	98153.83709	1.19786	21715.11204	0.35840325	0.25380325	9.77987475	27484.52749	112040.5664	55659.10304	40263.32811	2231.405925	9860.395121	20316.10104	5468.240352	30986.81686	63870.22376	17183.5258	1523.69003	9263.459361	16697.37809	NA	NA	NA	NA	NA	NA	NA
4646	B	1.973333333	18.98333333	20.95666667	0.074899011	83.49064944	0.421428869	113.449024	377.0065077	0.311955667	27633.66914	0.381491667	3798.840272	5253.899027	291.3333333	27.115601	52.27415567	0.259915667	0.264373667	0.475710333	78617	151739.3333	125361.7775	1.1496395	28815.96567	0.3608605	0.252860333	10.81028317	49891.86463	154705.126	68178.57888	53514.39927	3668.799401	12150.63912	27659.55437	9408.267905	38183.28897	86957.27635	29564.5607	1888.497922	12980.2727	35023.09401	1319.691577	386.4768683	0.291385	91808.02338	324490.7824	23906.27611	523655.1584
4646	C	0.725	8.1125	8.8375	0.273270556	119.0369198	0.383972083	66.88358633	451.626898	0.145956667	21169.56285	0.329529333	3811.827223	3118.178811	123	39.75524933	61.46322633	0.156194	0.234113333	0.609693333	39125	69063.66667	63354.36554	1.044488	13561.70884	0.330655	0.244315333	7.653589667	15903.83004	67527.99862	38658.78254	23267.97837	1427.604619	6676.945646	11390.39634	3416.933909	20981.80704	35808.52937	10737.66221	1014.889338	5094.840082	9794.100614	719.6619217	259.697509	0.36529525	44656.22269	170582.5503	11306.97235	263407.4124
4670	A	2.37	31.16	33.455	0.065890709	82.92550687	0.434436517	155.097614	404.989154	0.393205	39326.43127	0.4054075	10214.23765	8461.671701	506	28.328663	52.783998	0.2439305	0.28951	0.4665595	102134	250604.5	193489.912	1.27415225	41593.829	0.36996675	0.254	11.38438025	55509.61721	224852.0557	110088.9884	77798.69557	5602.227999	19160.58937	40107.69307	12263.88504	60214.08029	126098.1701	38539.80533	2930.282071	18802.58634	33776.7488	1774.021352	460.4982205	0.2597115	130174.3266	567129.4057	44395.15902	701107.7892
4670	C	1.04	13.86	14.9	0.069369618	72.52860748	0.330184457	74.47577733	394.4323937	0.191073333	17433.70459	0.451222	4827.177863	3988.568332	273	13.318218	56.10651167	0.214700667	0.259538667	0.525760333	54115.66667	89245.66667	71882.52878	1.242901667	14050.03463	0.319197667	0.206037667	9.839150333	19556.47809	73488.26571	47880.35986	22383.39405	1618.774863	7823.096516	11334.23944	4221.051574	24586.92321	35637.34798	13263.99451	1140.214074	5229.925599	13186.33842	1045.432978	294.6619217	0.334164	52130.41881	218013.1331	16895.22153	283021.8122
4677	A	3.72	32.49	36.21	0.097414856	70.97783534	0.531738587	136.514823	527.2595807	0.245783	49401.10232	0.375920667	5271.902542	7562.934098	477	13.98297133	50.21807967	0.271759667	0.301363	0.426877667	129730.3333	283868	222199.6649	1.149804833	58401.55285	0.442678333	0.306036833	9.956093667	107110.9214	341301.2109	95629.39273	113117.1926	13453.07954	17398.74347	63396.10732	27791.33321	54677.16663	199282.7398	87341.30447	2756.729609	32420.36859	71933.82322	1345.551602	460.4982207	0.387985333	111795.4011	409552.5428	24900.61483	698226.8686
4677	B	2.1	30.55	32.65	0.06431853	50.50826467	0.494901019	110.195228	532.537961	0.206925	39692.38334	0.251915	8092.941403	5008.052007	277	11.83421	50.608956	0.268652	0.282095	0.449253	72708	122811	106067.3558	1.157859	26389.08342	0.419706	0.26774	13.13671	46662.09564	141573.9899	53574.51331	48489.64907	4003.19343	9783.947544	25208.64064	10048.78427	30745.77156	79247.13997	31581.0784	1548.645837	11906.25103	33207.19877	1945.907473	433.451957	0.222751	112939.2991	582105.5964	33244.79572	606809.8947
4677	C	0.946666667	14.01333333	14.96	0.063171784	135.368966	0.371415525	113.232104	557.91757	0.202955	41340.50282	0.287744	10646.71256	6521.70496	378	17.134441	53.791278	0.215792	0.305881	0.478327	47690.66667	74197.33333	65436.92599	1.122935	14582.56283	0.339151667	0.22797	8.956472333	21723.89906	76304.84321	38879.70791	24467.02677	2090.191311	6664.781921	12675.75776	4936.041791	20944.39297	39848.81744	15511.63281	1006.866116	6000.212301	14716.82064	1065.836299	398.5765127	0.377490667	82802.90269	314538.8863	18030.36314	531870.5726
4698	A	0.58	6.18	6.76	0.085798817	87.35276907	0.375697481	38.394794	310.195228	0.123776	9280.635796	0.365299	1325.186687	1772.822053	102	4.145842	52.21879	0.262719	0.282022	0.455259	36537	53710	50664.60606	1.060109	10763.29209	0.328682	0.239473	7.611057	12120.30549	52629.85071	31630.04121	18183.87476	850.690092	5399.93251	8944.770637	2399.093271	16969.00785	28122.62794	7538.214912	811.51149	3947.654378	7361.139619	NA	NA	NA	NA	NA	NA	NA
4698	B	1.25	5.386666667	7.715	0.092185269	72.34897543	0.390812704	89.26247275	324.0780913	0.27682	18475.28597	0.399522	3235.915509	4461.210264	325.75	11.6620025	52.6291865	0.2385265	0.3030935	0.45838	47308.75	74027.5	61374.37526	1.1519505	13127.17715	0.33930425	0.24310475	6.925582	15151.99045	66517.17601	37413.56762	22651.99789	1308.809771	6380.519668	11670.3594	3110.92211	20051.75354	36689.81653	9775.605938	962.871834	5459.579107	8729.539507	825.622776	265.599051	0.329013667	47020.00566	147012.7658	10614.54058	299442.1887
4698	C	3.66	32.03	35.69	0.102549734	17.89414389	0.475955077	167.895879	480.911063	0.34912	33915.30719	0.329386	9106.864733	6025.954787	458	9.001114	49.149469	0.270249	0.333881	0.39587	49510	72134	65492.56663	1.101407	17650.47545	0.536749	0.26774	14.761409	77696.45312	114487.0335	34321.04703	26037.05758	5134.462022	5773.20386	14158.00053	16498.26009	18142.66374	44507.32039	51837.04939	864.691199	7080.109001	69751.65292	1770.462633	422.064057	0.238392	134692.5698	526899.3554	32486.78098	838241.0955
4699	A	2.06	22.985	25.045	0.082212778	150.4081016	0.521891972	126.030369	627.982646	0.200691	49956.19256	0.596474	11806.36267	7775.808623	689	11.275177	48.548279	0.295003	0.304805	0.400192	173790	397853	323377.4185	1.228409	78156.39925	0.4017065	0.3219685	7.6335705	73115.11115	407323.4217	154609.34	160604.5226	8163.555933	28693.38954	86715.33577	14179.47646	90164.70984	272592.0012	44566.71068	4578.418902	42504.72932	26031.96293	NA	NA	NA	NA	NA	NA	NA
4699	B	4.98	37.83	42.81	0.115734568	67.69744791	0.49230268	209.869848	348.481562	0.5919535	51771.10733	0.4432675	5479.740826	10455.32021	862.5	18.8579755	49.1906235	0.2637435	0.341584	0.394672	239458	474296	333720.7608	1.40976625	76894.31396	0.4051575	0.286505	11.04837775	118173.8022	427579.5904	169614.3356	152436.9283	11669.49685	30385.46561	80451.75039	25184.70132	95500.0837	252933.107	79146.39959	4770.654106	38632.80871	74770.33942	1495.017794	430.6049825	0.2885895	132482.618	426144.4258	38126.92557	755490.6868
4699	C	1.52	20.085	21.605	0.069052946	33.74257329	0.442711242	149.67462	468.546638	0.322485	43088.85946	0.1879005	5639.20742	5503.357761	267.5	53.571785	56.247573	0.2071575	0.2547485	0.538094	38558.5	56105.5	50327.19767	1.0625405	12629.04912	0.4102135	0.26087	12.108918	24194.19802	67395.1881	27498.29251	20554.3559	2274.549256	4741.339582	11150.58745	5551.708061	14899.68835	35050.56541	17444.93435	721.9190315	5569.285275	17902.99372	1167.793594	423.6654805	0.3570205	108929.0282	371903.693	33029.7102	592661.1872
4727	A	1.602	21.84	23.442	0.068590223	64.78796205	0.435260936	110.889371	424.5119306	0.2535438	29174.03457	0.3253842	3126.081658	4096.757442	267.8	10.9260344	51.0521802	0.2629366	0.2942944	0.4427692	63273.6	110833.4	90620.73564	1.2082638	20544.21303	0.3733474	0.256748	10.3813964	33840.25272	109807.2185	50489.47844	37513.28022	2617.976992	8916.443144	19125.60708	6892.254844	28020.66166	60127.89714	21658.65972	1377.888382	8838.436715	23623.92763	1425.836299	411.9572954	0.3011312	88977.24194	379049.6068	27820.30977	493366.9137
4727	B	1.2725	20.7	21.9725	0.058425847	77.35523596	0.432219199	90.67245125	451.6268982	0.2058075	26872.70905	0.38565125	3033.958997	4800.008104	323.25	13.27955425	51.470309	0.2613385	0.27745425	0.46120725	69346	122227.5	99375.64616	1.1972805	22277.0679	0.3640235	0.2447	11.007038	28055.7013	116284.9836	55057.39878	41757.02299	2561.224384	9627.182888	21478.82907	5887.986173	30254.86539	67526.51546	18503.60269	1479.808257	10041.35538	16534.53767	1437.633452	429.8932385	0.2970075	82725.23778	374449.1109	26594.27945	447206.83
4727	C	3.54	46.44	49.98	0.071386773	37.28230848	0.489152513	105.6399133	597.6861893	0.193557333	44669.9934	0.388625	4386.342997	7559.935785	471.6666667	13.99263733	53.225832	0.231969	0.296791667	0.471239667	89654	147953	126355.8199	1.164472167	32092.43581	0.4615795	0.285758833	12.27318033	72717.36678	180082.5209	64512.005	55189.48324	6654.331671	11258.86448	29404.64281	16632.94187	35380.832	92435.21374	52266.47511	1735.349086	14359.03319	56622.98451	1715.302491	418.26809	0.243706	138866.1913	473518.6147	42834.51594	784820.8299
4786	A	1.79	26.6225	28.4125	0.058190942	149.3362757	0.473178669	92.35357925	346.7462038	0.25401625	23891.26839	0.45443	3575.976021	4664.094115	342.5	12.5700075	53.48070575	0.23602525	0.2880465	0.47592825	59715.75	128700.75	105163.0946	1.165234	28630.39883	0.40917675	0.3032525	8.776567	51067.74851	168265.1658	44324.16762	53428.43719	7410.489801	8117.749887	30562.41916	14857.33642	25510.10214	96063.25849	46691.80519	1290.490175	15958.15862	33819.09973	1039.590748	389.5907473	0.392397	82278.49824	319579.7292	27211.18207	446359.2008
4786	B	1.174	18.762	19.936	0.057627776	86.38044734	0.503157969	76.659436	429.5444686	0.1774268	21293.25102	0.3888458	2169.649117	3528.023255	181.2	17.9147204	53.1162342	0.2437878	0.2754214	0.4807908	57065.6	111998	96138.17932	1.1416044	24038.90712	0.404322	0.288768	8.011626	26800.8214	125570.0978	45982.64889	47108.43791	3047.092537	8415.084421	25539.49241	5995.551586	26443.09359	80282.76145	18844.24277	1333.272615	12587.82459	12879.7242	1221.708185	391.1032028	0.3278296	77286.28057	310486.734	22775.79954	439481.6063
4786	C	1.47	21.88	23.35	0.060602107	72.18355141	0.511148126	76.735358	530.2603035	0.14486375	25461.87789	0.35413825	4425.76263	4188.702271	276.25	7.82163675	53.007433	0.23472375	0.29304225	0.47223425	59777.25	109461.25	95842.93552	1.096187	25266.73755	0.42149125	0.29976825	9.70594175	34207.28113	135320.7883	43398.13263	47922.03862	4522.764274	7830.351117	26202.88996	9021.692473	24606.46447	82362.54287	28351.781	1234.502671	13071.67659	19901.10188	1171.263345	411.9217083	0.35441375	97187.44065	341120.2366	29209.12774	561455.3507
Earlina08FC	B	0.286	5.948	6.234	0.051529043	78.42836586	0.269649143	61.3449024	177.0065076	0.3611544	5834.331666	0.3076534	1289.312586	1384.940758	76.8	9.7903952	53.8071308	0.2157882	0.2958098	0.4884024	20154.8	18204.8	19617.87214	0.9386224	3577.033706	0.2883566	0.183361	6.0908866	4030.365248	17130.48818	14727.99313	4479.851804	410.027201	2207.458836	2160.091068	1082.70722	6937.216278	6790.776369	3402.495539	299.94961	936.8899772	2793.52566	957.4377224	280.5693948	0.3006578	46903.53466	172879.9914	16640.73677	261380.3275
Earlina08FC	C	0.766666667	8.89	9.656666667	0.079296718	34.27475506	0.439962057	67.606652	286.8402023	0.261768	11232.97619	0.400706667	2551.873305	3384.793376	227	12.66515633	56.02121967	0.190158667	0.292186	0.517654667	21872.33333	24896.66667	25527.65663	0.970621	6317.372073	0.404732	0.261405333	8.146683667	9720.994361	31480.05359	14871.04001	9764.919131	891.6974953	2482.752105	5170.575112	2362.940839	7801.843555	16252.66776	7425.54228	369.3952973	2508.198429	6843.400636	1215.302491	271.767497	0.226246	39923.42211	195034.7007	13992.03576	205268.4291
Han NW	B	9.12	71.13	80.25	0.11364486	16.6998809	0.441792374	129.934924	711.930586	0.182511	56970.5582	0.294819	16089.09237	8983.36466	448	32.403836	52.706975	0.228244	0.310971	0.460785	142517	169882	152302.9138	1.1156325	38575.70779	0.4896445	0.254	16.4964645	204137.4295	246602.9912	85016.64803	58752.78911	8533.476693	14697.29283	29385.26113	34385.96441	46188.67397	92370.45501	108043.8622	2250.645475	13414.55328	188472.2307	2011.032028	777.224199	0.38648	122017.4517	855057.5601	44718.76189	622033.874
Han NW	C	5.23	64.15	69.38	0.075381954	23.4036092	0.591127895	206.507592	330.368764	0.625082	53123.62073	0.354875	16981.61593	13861.76679	862	26.58528	48.931756	0.288312	0.310941	0.400747	86057	152109	122400.8761	1.242712	35021.68623	0.548557	0.34909	20.650684	106553.2153	217680.3816	50046.30388	62644.25193	9710.320274	9035.636549	35874.26061	24350.12069	28397.49254	112766.9574	76515.93167	1426.17361	18747.9703	86379.0714	1465.480427	620.640569	0.423507	123720.3176	584489.8747	44003.18343	669013.8485
X-59	A	0.473333333	4.123333333	4.596666667	0.102323693	62.84341589	0.338094811	73.427332	310.195228	0.2501045	12909.51248	0.3092075	939.7424255	2688.218408	164	10.3118885	54.335119	0.219997	0.274448	0.505555	25282	30749	28036.68959	1.0965245	5487.13598	0.2919295	0.2143965	5.455761	4598.626128	25436.24864	18812.54162	8825.625093	398.522875	3029.647032	4030.741379	1031.893389	9521.398216	12672.17447	3242.675956	441.2942585	1627.489303	2529.842566	586.4768685	304.092527	0.513485	25421.09396	106286.2679	8054.19366	142953.0617
X-59	B	0.46	11.77	12.51	0.059152678	35.69438832	0.347694879	61.3882865	186.7678955	0.3167845	7175.043878	0.3112055	1616.616711	2143.757851	119.5	12.0667925	50.2797315	0.2466015	0.3454975	0.407901	10588.5	8603.5	11514.81603	0.7547845	2853.252358	0.3843685	0.204403	6.4695515	6553.239345	14886.08977	7377.277272	3534.571118	602.967643	1110.07574	1788.683118	1838.260857	3488.343045	5621.346169	5776.400555	152.435157	817.9509595	5582.853229	742.348754	263.345196	0.354746	34197.76852	127043.5405	10457.25593	183886.5794
X-59	C	0.64	8.74	9.38	0.070815768	90.79143819	0.458935098	55.531453	381.778742	0.145455	15692.59038	0.346566	2447.099345	3842.829705	230	3.93823	51.654535	0.258211	0.293922	0.447868	53776.5	66648.5	55909.85729	1.1918195	12788.45023	0.3536905	0.26087	7.1839275	11477.24783	62879.44468	30239.42506	24546.44102	1123.991221	5114.322585	12599.93087	2289.61103	16073.00251	39610.52105	7195.92112	775.17928	5834.141063	4867.927491	538.256228	351.6014235	0.654111	32157.83741	137015.6153	10037.578	187302.4747
[truncated: 5 more columns]
