# Supplementary material for: Diversity of root system architecture and root-shoot biomass allocation in industrial hemp (Cannabis sativa L.)
Source: PLoS One. 2026 Feb 6;21(2):e0339929. doi: 10.1371/journal.pone.0339929 (PMC12880667; doi:10.1371/journal.pone.0339929)
Supplement: S2 Data — (XLS) [file pone.0339929.s010.xls]

## Sheet: Culled count
Geno	Block	Culled
263	A	4
263	B	3
263	C	3
331	A	3
331	B	1
331	C	1
452	B	3
452	C	1
1583	A	1
1583	C	1
1590	C	3
1590	B	2
1590	A	1
2606	C	3
2606	A	2
2606	B	2
2729	C	2
2729	A	1
2730	A	3
2730	C	2
2730	B	1
2823	B	3
2823	C	3
2823	A	2
2921	C	4
2921	A	3
2921	B	3
Earlina08FC	C	2
3895	A	4
3895	B	3
3895	C	2
3916	A	4
3916	B	3
3916	C	1
4000	C	3
4000	A	2
4000	B	2
4269	C	5
4269	A	2
4269	B	2
4270	A	3
4270	B	3
4270	C	3
4272	B	2
4272	A	1
4281	A	3
4281	B	2
4281	C	1
4283	C	4
4283	A	2
4283	B	1
4331	B	5
4331	C	3
4331	A	2
4375	B	5
4375	A	2
4375	C	1
Han NW	C	1
4473	C	3
4473	A	2
4473	B	2
4477	C	4
4477	A	2
4477	B	2
4479	B	2
4479	C	2
X-59	B	3
X-59	C	3
X-59	A	2
4532	B	4
4532	A	2
4532	C	2
4556	A	3
4556	B	1
4556	C	1
4586	B	3
4586	C	3
4587	A	3
4587	C	3
4587	B	2
4602	A	3
4602	B	3
4602	C	2
4603	C	4
4603	B	2
4603	A	1
4608	B	3
4608	A	2
4608	C	1
4610	B	4
4610	A	2
4613	B	4
4613	A	3
4613	C	2
4619	B	3
4619	C	2
4619	A	1
4634	B	4
4634	A	2
4634	C	1
4646	B	2
4646	A	1
4646	C	1
4522	A	2
4522	B	2
4522	C	2
4538	B	3
4538	C	3
4538	A	1
4670	B	2
4670	C	2
4670	A	1
4677	B	4
4677	A	2
4677	C	2
4698	A	2
4698	C	2
4698	B	1
4699	A	4
4699	B	3
4699	C	3
4727	C	2
4727	B	1
4786	A	1
4786	C	1

## Sheet: Data with culled blocks removed
Geno	Block	RootDW_g	ShootDW_g	TotalDW_g	RootMassFract_g.g	SpecRootLength_m.g	RootLateralFract_mm.mm	RootCrownMaxWidth_mm	RootCrownMaxDepth_mm	RootCrownWidthDepth_ratio	RootCrownConvexArea_mm2	RootCrownSolidity	RootCrownLowerRootArea_mm2	RootCrownPerimeter_mm	RootCrownHoles_count	RootCrownAverageHoleSize_mm2	RootCrownAverageRootOrientation_deg	RootCrownShallowAngle_freq	RootCrownMediumAngle_freq	RootCrownSteepAngle_freq	RootFlatbedTip_count	RootFlatbedBranches_count	RootFlatbedLengthTotal_mm	RootFlatbedBranchfreq_count.mm	RootFlatbedNetworkArea_mm2	RootFlatbedAverageDiameter_mm	RootFlatbedMedianDiameter_mm	RootFlatbedMaximumDiameter_mm	RootFlatbedVolume_mm	RootFlatbedSurfaceArea_mm2	RootFlatbedRootLengthDiameterRange1_mm	RootFlatbedRootLengthDiameterRange2_mm	RootFlatbedRootLengthDiameterRange3_mm	RootFlatbedRootProjectedAreaDiameterRange1_mm2	RootFlatbedRootProjectedAreaDiameterRange2_mm2	RootFlatbedRootProjectedAreaDiameterRange3_mm2	RootFlatbedRootSurfaceAreaDiameterRange1_mm2	RootFlatbedRootSurfaceAreaDiameterRange2_mm2	RootFlatbedRootSurfaceAreaDiameterRange3_mm2	RootFlatbedRootVolumeDiameterRange1_mm3	RootFlatbedRootVolumeDiameterRange2_mm3	RootFlatbedRootVolumeDiameterRange3_mm3	ShootHeight_mm	ShootMaxWidth_mm	ShootWidthDepth_ratio	ShootNetworkArea_mm2	ShootConvexArea_mm2	ShootPerimeter_mm	ShootSurfaceArea_mm2
2921	A	0.775	9.715	10.49	0.076552	155.314	0.365313	87.3102	372.017	0.250985	20278.8	0.40851	2133.58	3864.25	253	14.2318	51.9523	0.258956	0.287948	0.453095	79411	157491	124486	1.24059	24732.6	0.312179	0.22166	8.93148	21241.8	124344	76430	46638.1	1418.06	13144	23088.2	3323.74	41305.3	72592.1	10446.2	1993.89	10277.4	8970.5	1272.24	316.726	0.248649	60915.6	280400	19942.2	332167
2921	B	1.29	15.895	17.185	0.0697494	104.884	0.371965	81.9957	380.911	0.214286	17940.7	0.487765	4231.3	3599.87	257	8.43593	52.3667	0.252666	0.275053	0.472281	69915	138846	108504	1.27943	21858.3	0.329894	0.246736	10.8052	27536	114180	67872	38368.9	2263.15	11677.9	18960.7	5685.07	36699.2	59617	17864.2	1768.9	8475.1	17292	1354.27	334.875	0.245656	52710.5	281683	16762.7	277227
Earlina08FC	B	0.286	5.948	6.234	0.051529	78.4284	0.269649	61.3449	177.007	0.361154	5834.33	0.307653	1289.31	1384.94	76.8	9.7904	53.8071	0.215788	0.29581	0.488402	20154.8	18204.8	19617.9	0.938622	3577.03	0.288357	0.183361	6.09089	4030.37	17130.5	14728	4479.85	410.027	2207.46	2160.09	1082.71	6937.22	6790.78	3402.5	299.95	936.89	2793.53	957.438	280.569	0.300658	46903.5	172880	16640.7	261380
Earlina08FC	C	0.766667	8.89	9.65667	0.0792967	34.2748	0.439962	67.6067	286.84	0.261768	11233	0.400707	2551.87	3384.79	227	12.6652	56.0212	0.190159	0.292186	0.517655	21872.3	24896.7	25527.7	0.970621	6317.37	0.404732	0.261405	8.14668	9720.99	31480.1	14871	9764.92	891.697	2482.75	5170.58	2362.94	7801.84	16252.7	7425.54	369.395	2508.2	6843.4	1215.3	271.767	0.226246	39923.4	195035	13992	205268
3895	B	2.405	33.405	35.81	0.0669722	73.7959	0.491532	104.555	427.549	0.245347	29261.9	0.532751	3297.2	7414.32	589.5	10.261	51.9583	0.246244	0.299647	0.454109	115545	219018	173004	1.27802	40866	0.414254	0.28307	10.1931	51656.4	224138	88790.2	77101.8	7112.06	15877.8	41658.2	13772.9	49895.4	130956	43287.1	2477.93	20585.6	28592.9	1661.92	441.815	0.265794	96469.3	435952	28809.4	534819
3895	C	1.19	24.7133	25.9033	0.0439403	117.207	0.416389	79.6095	359.725	0.21459	20019.2	0.391983	2848.93	3403.29	227	10.1855	53.6678	0.221382	0.299516	0.479103	75022.7	136633	106513	1.27261	23449.7	0.363834	0.23702	10.9381	35600.5	128143	59537.5	43738.8	3237.1	10437.1	22833	7495.35	32799.4	71786.9	23557	1606.9	10890.1	23103.6	1132.86	395.611	0.358376	77865.4	338251	26016.9	428172
3916	B	1.24	17.46	18.7	0.0663356	78.8477	0.409969	97.8308	426.573	0.22903	29773.6	0.290301	1559.28	5128.02	347.5	9.13744	53.1467	0.240226	0.278425	0.481349	74190.5	125877	97991.5	1.26884	20872.2	0.358194	0.254	9.52646	29832.3	112258	57592.8	37880.4	2518.2	9894.41	19566.9	6249.79	31096.2	61519.5	19642.1	1502.21	9236.89	19093.2	1312.81	345.374	0.270521	68987.5	285396	23526.4	384712
3916	C	1.835	30.6475	32.4825	0.055358	59.2752	0.39531	108.026	420.39	0.277776	29414.9	0.329837	5642.29	5289.27	311.5	21.5753	54.0127	0.223783	0.28549	0.490727	55282.5	116498	89643.8	1.24193	19258.5	0.409073	0.230567	12.2433	44971.9	112984	53728.2	32131.6	3783.95	8904.98	17022.9	10016.3	27986.5	53523.9	31473.9	1317.77	8277.07	35377.1	1366.37	387.633	0.285521	92061.8	371833	29991.4	518612
4000	B	1.17	20.1833	21.3533	0.0466162	66.1823	0.419229	95.0832	411.28	0.233467	21337	0.272951	3165.77	3968.07	251	14.3544	56.4305	0.192166	0.26206	0.545774	45083.7	66994.7	57548.7	1.12147	14041.9	0.377414	0.24953	9.31612	22252.6	75400	31087.3	23925.4	2536.03	5404.62	12950.6	5633.89	16984.6	40710.4	17705.1	827.348	6450.86	14974.4	1400.83	297.983	0.21068	66468.3	289728	22485.1	348314
4000	C	1.07	17.41	18.48	0.058487	72.8815	0.436863	108.46	275.813	0.465505	18462.7	0.345674	3631.36	3997.48	283	15.1871	48.281	0.289487	0.326964	0.383549	63378	92651	76172.9	1.20118	17418.2	0.37436	0.253607	11.6077	25735.6	92384.3	42087.5	31706.2	2379.28	7306.98	16209.9	5874.13	22964.5	50960.2	18459.6	1121.65	7549.07	17064.9	1438.61	393.772	0.272562	94462.4	431510	28401.3	517740
4269	A	1.37	15.7733	17.1433	0.0976044	72.2807	0.411586	94.7216	492.552	0.209957	26904.7	0.260825	2681.23	3741.12	232.333	11.4511	53.6822	0.241052	0.273834	0.485114	44436.3	85116	73151.5	1.0539	17403.5	0.366132	0.253047	9.95623	35282.2	96628.3	38959.1	31313.8	2878.68	6873.02	16555.2	7314.68	21598.6	52043.9	22985.8	1061.9	7983.35	26236.9	1195.49	393.832	0.326931	85591.6	335731	25564.3	485044
4269	B	2.32667	25.54	27.8667	0.0862623	77.7416	0.449496	154.881	456.182	0.354413	41162	0.335203	10818.6	8623.89	744.667	10.9766	51.3859	0.25291	0.302776	0.444314	111465	231991	168917	1.21739	37484.1	0.375891	0.26087	9.26804	50651.9	203398	91090	73190.3	4637.06	16232.7	38417.2	10053.8	51016.4	120785	31596.9	2531.7	18366.3	29753.9	1332.74	478.41	0.336321	124385	503737	35766.1	714058
4270	A	2.145	26.355	28.5	0.0764521	69.9575	0.492736	92.2993	540.781	0.168527	28481.8	0.414031	3885.24	4671.9	314	14.9962	52.611	0.247835	0.276147	0.476017	94284.5	180430	136247	1.3172	31873.1	0.39812	0.286505	11.6098	46220.3	173714	68581.5	63569.6	4095.77	12270.4	33527.6	9465.29	38562.4	105406	29746.1	1919.98	16045.2	28255.1	1253.38	505.694	0.406353	117839	430002	30517.8	720945
4270	B	1.63	21.14	22.77	0.0710061	33.813	0.438354	109.544	424.62	0.262256	26046.2	0.294882	4585.95	4835.82	314	12.0567	51.1126	0.259703	0.296061	0.444237	37025	50890.5	51188.5	0.9891	12773.7	0.409586	0.254	10.6873	25457.7	66268.3	28873.5	20535.4	1779.64	4969.59	10877	5240.07	15615.9	34188.8	16463.7	754.03	5282.12	19421.6	1488.61	324.555	0.217998	80447	375565	20062.1	470999
4270	C	2.165	18.4	20.565	0.120477	30.9507	0.446137	129.61	444.794	0.290732	37025.9	0.28871	4389.38	5253.25	289.5	25.971	51.8822	0.256931	0.285446	0.457622	49077	91702	72839.6	1.1751	17352.2	0.420635	0.26087	12.2425	30894.3	96162.7	39527.5	30012.3	3299.76	6880.88	15973.4	7739.63	21624.1	50217.3	24321.3	1055.68	7768.57	22070.1	991.993	337.189	0.357628	63504.8	221476	13799.7	396411
4272	A	0.64	9.375	10.015	0.0639003	95.6807	0.334104	101.302	394.36	0.265466	16002.2	0.275417	2204.25	2277.56	108	10.5848	54.359	0.21119	0.313841	0.474969	37644.5	64265.5	61506.5	1.03814	12333.8	0.309227	0.214396	8.6331	13054	59447	40612.4	19998.4	895.745	6811.21	9614.6	2487.45	21403.1	30228.1	7815.81	1013.1	4174.86	7866.06	1358.01	408.897	0.301101	103377	416571	23406.3	687304
4272	B	1.02667	13.145	14.375	0.0747429	60.8583	0.40953	93.3478	296.385	0.321624	21927	0.240311	4676.18	3635.42	187	15.2902	56.6508	0.184318	0.291273	0.524409	45770	57849.3	48384.4	1.09349	11320.5	0.375635	0.23244	7.95724	21655.6	62406.6	27148.2	19244.3	1991.86	4745.05	10118.8	4991.57	14911.8	31810.1	15684.8	728.437	4872.33	16054.9	1063.11	383.867	0.372914	57076.1	316265	18378.6	315100
4272	C	0.645	10.54	11.185	0.0784948	47.7364	0.328768	58.5683	181.02	0.320325	6376.32	0.356283	1697.64	1745.12	123	8.93506	56.7564	0.196511	0.277529	0.525961	20813.5	22827	21675	1.02103	4777.45	0.352905	0.18932	6.95832	10925.2	26515	13945.7	6819.64	909.707	2217.63	3563.23	2654.97	6969.25	11202.3	8343.41	317.831	1708.04	8899.37	947.865	290.569	0.399178	44874.9	213579	12943.7	263172
4281	A	3.745	42.66	46.405	0.12098	85.3598	0.431008	144.469	330.694	0.426866	32802.1	0.55789	4121.03	7065.99	614.5	9.19316	47.3227	0.309428	0.30547	0.385103	207410	381152	282039	1.3675	60291.4	0.386679	0.259054	12.2959	104404	339002	162878	109562	9598.21	27778.8	57379.3	22684.5	87306.5	180405	71290.8	4193.47	27450.7	72759.9	1614.23	481.317	0.293743	135536	515887	44374.5	720344
4281	B	0.25	3.465	3.715	0.0700449	124.524	0.286871	47.18	359.978	0.130948	9995.65	0.33323	996.231	2321.89	113	14.2813	59.801	0.18067	0.228485	0.590846	23062.5	29011.5	30900.4	0.937952	5898.84	0.276944	0.204403	6.03662	4883.11	27112.8	21818	8696.73	385.701	3549.18	4040.58	1036.43	11152.5	12702.6	3257.73	514.879	1673.31	2694.92	810.32	304.982	0.390794	35399.6	154802	9785.78	202045
4281	C	1.1425	18.935	20.0775	0.0507032	110.258	0.351804	108.568	521.584	0.203183	35287	0.26099	8317.53	6146.7	337.5	22.1944	56.7309	0.205236	0.240693	0.554071	58273.8	115231	93717.3	1.11923	19480.5	0.318768	0.22166	9.20903	24947.5	101660	57382.6	34137.6	2197.15	9690.86	17497.3	5153.29	30455.1	55010.3	16194.5	1449.55	8175.66	15322.3	1155.69	450.801	0.401409	98517.8	401284	27323.2	578775
263	B	0.515	5.895	6.41	0.0810495	141.861	0.414535	83.0803	378.633	0.217805	17743.4	0.386415	1715.41	2817.53	185	6.32795	51.9028	0.246921	0.300399	0.452679	55493	81199.5	73108.4	1.10865	15851.6	0.323771	0.254	5.74568	10789.8	74317.2	42908.7	29429	770.601	7690.14	14339.5	1613.3	24165.4	45080.9	5070.89	1198.19	6241.87	3349.72	1029.72	218.327	0.210987	33906.7	153095	12277.4	184944
263	C	0.835	18.23	19.065	0.0437912	104.091	0.32669	74.7289	486.985	0.15403	18482.1	0.440989	6082.69	3382.78	245	5.3973	53.6958	0.229433	0.281561	0.489005	61186	103684	87636.1	1.16634	16561.3	0.296436	0.239473	7.76512	15456.8	80948.1	59203.6	27412.7	1019.88	10150.1	12727.5	2874.29	31896.8	40018.8	9032.5	1528.28	5254.51	8674.01	1250.53	454.093	0.362687	90848.6	382530	31998	493348
4283	A	1.92667	23.5533	25.48	0.0751327	59.0721	0.422665	104.7	523.644	0.210056	34815.3	0.311552	9032.05	7448.14	404	18.8943	55.8976	0.210871	0.267944	0.521185	52164	93320	83490.6	1.02943	20268.8	0.386063	0.261405	11.137	54744.5	113863	45350.1	34675.9	3464.6	8021.95	17857.3	10349.5	25207.3	56135.2	32520.8	1241.65	8367.59	45135.2	1221.12	441.756	0.369484	106046	381670	34217.8	583605
4283	B	0.883333	10.9633	11.8467	0.0747067	82.9372	0.374812	89.5155	385.466	0.284092	19343	0.360619	3465.18	4211.8	272	14.1068	52.7873	0.24582	0.281994	0.472186	50504.3	78160.3	67242.3	1.12301	14272.2	0.338192	0.244315	8.01161	15974	70811.1	41330.2	24669.2	1242.98	7022.55	12312.3	3193.03	22069.3	38707.8	10034	1058.25	5554.43	9361.36	1186.48	457.177	0.389552	62270	333142	17786.3	357150
4331	A	2.29	27.82	30.11	0.0715385	77.6218	0.426339	126.247	435.213	0.296822	39608.3	0.385151	9034.61	7192.94	474.667	14.2234	51.6579	0.248504	0.305008	0.446488	113343	205101	147259	1.38255	32010.6	0.38966	0.266248	12.5358	57022.9	187423	83338.1	57497.1	6423.4	14347.4	30805.9	14468.3	45095.2	96857.4	45470	2176.18	15138	39708.7	1611.21	516.548	0.31995	110063	506164	39521	569667
4331	C	1.39	24.8	26.19	0.0530737	66.2349	0.397628	150.542	544.469	0.276494	36312.4	0.289638	3219.78	6625.96	309	37.6581	57.4989	0.184398	0.279217	0.536385	55830	103434	92066.5	1.12347	20162.9	0.360314	0.254	11.386	28975.8	105466	55458.3	33710.6	2897.61	9505.96	17171.8	6879.08	29870.7	53979	21616	1437.93	8034.41	19503.5	1541.99	497.865	0.322871	90535.2	474905	31724.8	481453
4375	A	2.47	28.7533	31.2233	0.0698842	69.4325	0.405919	101.374	426.247	0.253729	26944.6	0.424624	4077.56	4832	301.333	18.2026	52.4326	0.257773	0.272887	0.46934	76366.3	135985	105053	1.25462	23371.8	0.376035	0.239102	10.8788	47941.5	134474	59498.4	41328.4	4226.32	10085.8	21908.4	10788.4	31697.1	68877.6	33899	1517.96	10629.9	35793.7	1248.4	502.847	0.417451	110270	418873	33241.1	616309
4375	C	0.39	3.65	4.04	0.0965347	82.7281	0.41563	118.221	344.252	0.343415	21824.4	0.195712	1485.26	3417.97	160	54.8728	56.2016	0.207278	0.238749	0.553972	30819	35222	32264	1.09168	7258.43	0.339764	0.254	7.02733	7037.42	34799.6	18854.1	12785.8	624.047	3246.09	6302.19	1523.2	10201.2	19811.6	4786.82	494.438	2782.65	3760.33	736.299	371.53	0.504592	45918.9	196646	11808.2	289622
Han NW	B	9.12	71.13	80.25	0.113645	16.6999	0.441792	129.935	711.931	0.182511	56970.6	0.294819	16089.1	8983.36	448	32.4038	52.707	0.228244	0.310971	0.460785	142517	169882	152303	1.11563	38575.7	0.489644	0.254	16.4965	204137	246603	85016.6	58752.8	8533.48	14697.3	29385.3	34386	46188.7	92370.5	108044	2250.65	13414.6	188472	2011.03	777.224	0.38648	122017	855058	44718.8	622034
Han NW	C	5.23	64.15	69.38	0.075382	23.4036	0.591128	206.508	330.369	0.625082	53123.6	0.354875	16981.6	13861.8	862	26.5853	48.9318	0.288312	0.310941	0.400747	86057	152109	122401	1.24271	35021.7	0.548557	0.34909	20.6507	106553	217680	50046.3	62644.3	9710.32	9035.64	35874.3	24350.1	28397.5	112767	76515.9	1426.17	18748	86379.1	1465.48	620.641	0.423507	123720	584490	44003.2	669014
4473	A	0.463333	9.28333	9.74667	0.0480104	75.5452	0.413144	68.2574	353.362	0.190428	12577.6	0.340193	2038.81	2766.16	165.333	11.3416	54.9338	0.205184	0.288994	0.505823	30279	40561.3	38522.6	1.00453	8250.35	0.38013	0.248895	7.6459	8171.13	39403.8	24147.4	13755.4	619.879	4154.22	6778.73	1603.67	13053.8	21310.6	5039.3	629.339	3021.67	4520.13	905.872	351.068	0.413664	53248.2	188652	15572.6	299295
4473	B	0.68	15.09	15.77	0.0429758	153.242	0.409665	55.7484	401.844	0.136868	15661.1	0.496764	3516.97	3564.07	245	8.8505	52.6863	0.269684	0.24081	0.489506	62902	115344	100084	1.15257	21412.6	0.331386	0.254	7.39237	16745	104040	59078.7	39757.4	1247.41	10635.4	19795.4	2667.51	33419.8	62236	8384.55	1655.29	8879.92	6209.74	1171.53	264.591	0.225634	64994.7	197039	24056.9	350929
4473	C	0.97	9.965	10.935	0.0761336	57.4128	0.443311	126.464	401.627	0.311582	26448	0.25126	2484.7	5244.16	381	15.5654	54.6267	0.21376	0.288112	0.498128	47048.5	57848	52914.4	1.00998	12920	0.35555	0.26087	6.96372	14887.4	64198.2	27958.8	23413.3	1542.29	4996.77	11991.2	3437.39	15702.9	37693.3	10802	782.307	5571.08	8534.04	941.815	292.349	0.321205	60628.7	229933	19292.4	326179
4477	A	0.4	7.94	8.275	0.040813	209.548	0.353286	50.1085	264.859	0.189189	8812.99	0.301728	1045.97	1236.74	46	5.76925	53.4432	0.241693	0.281931	0.476376	63929	96312.5	79721.5	1.16702	16045.2	0.291428	0.22166	5.56465	9952.65	75737	49482.7	29656.7	582.034	8747.93	14125	1220.1	27490.9	44412	3834.04	1350.45	5990.83	2611.36	924.555	284.698	0.307929	26280.6	159598	9977.67	136707
4477	B	0.843333	11.5667	12.41	0.0657049	104.387	0.402507	67.1728	407.664	0.167898	17980.6	0.358321	2530.48	2493.01	162.333	6.63955	53.7022	0.231245	0.277622	0.491133	59675.3	108229	84730.1	1.21126	18536.7	0.345845	0.248895	9.38633	21825.1	99784.6	47036.7	35273.5	2419.9	8227.57	18531.8	4985.37	25855.3	58261.8	15667.4	1263.23	8881.11	11680.8	1095.49	310.558	0.296938	40564.5	184656	16230.1	206411
4479	A	1.08	19.21	20.22	0.0499505	118.485	0.452697	68.2213	375.054	0.187003	18750.4	0.406116	2048.76	2579.71	163	6.11749	51.296	0.267305	0.288012	0.444682	66528	166576	126655	1.31185	27532.7	0.381788	0.279635	8.80077	32337.1	152733	68707.8	53976.1	3970.85	11964.5	28843.2	7780.47	37600.1	90680.5	24452	1830.45	14066.4	16440.2	1219.93	351.246	0.287923	93923.7	278409	26572.4	541579
4479	B	0.346667	10.395	10.875	0.051446	151.583	0.337339	52.5669	324.729	0.165799	10570.4	0.34451	1847.88	1901.23	89	15.1717	58.2651	0.180743	0.265962	0.553295	30776.3	49837.7	45656.9	1.08029	9072.73	0.297873	0.222755	5.90935	6938.86	43162.2	30189	14858.4	609.558	5129	7256.34	1346.43	16117.4	22813.3	4231.45	766.829	3196.12	2975.91	997.153	341.815	0.368802	53559	228521	17447.5	293246
4479	C	0.436667	12.1667	12.6033	0.034956	72.9178	0.285983	57.0499	270.282	0.217131	10122.6	0.297698	1495.7	2020.37	107	10.9362	55.7397	0.193918	0.301145	0.504937	28769.3	31859.3	29890.3	1.06346	5720.43	0.306396	0.18932	7.28085	8211.53	29257.4	21317.4	7804.53	768.372	3391.49	3854.21	2062.51	10658.1	12118.4	6480.89	483.537	1742.04	5985.95	1082.33	347.924	0.323684	57871.7	226147	18310.2	320346
X-59	A	0.473333	4.12333	4.59667	0.102324	62.8434	0.338095	73.4273	310.195	0.250105	12909.5	0.309208	939.742	2688.22	164	10.3119	54.3351	0.219997	0.274448	0.505555	25282	30749	28036.7	1.09652	5487.14	0.29193	0.214396	5.45576	4598.63	25436.2	18812.5	8825.63	398.523	3029.65	4030.74	1031.89	9521.4	12672.2	3242.68	441.294	1627.49	2529.84	586.477	304.093	0.513485	25421.1	106286	8054.19	142953
X-59	B	0.46	11.77	12.51	0.0591527	35.6944	0.347695	61.3883	186.768	0.316785	7175.04	0.311206	1616.62	2143.76	119.5	12.0668	50.2797	0.246602	0.345498	0.407901	10588.5	8603.5	11514.8	0.754784	2853.25	0.384369	0.204403	6.46955	6553.24	14886.1	7377.28	3534.57	602.968	1110.08	1788.68	1838.26	3488.34	5621.35	5776.4	152.435	817.951	5582.85	742.349	263.345	0.354746	34197.8	127044	10457.3	183887
X-59	C	0.64	8.74	9.38	0.0708158	90.7914	0.458935	55.5315	381.779	0.145455	15692.6	0.346566	2447.1	3842.83	230	3.93823	51.6545	0.258211	0.293922	0.447868	53776.5	66648.5	55909.9	1.19182	12788.5	0.353691	0.26087	7.18393	11477.2	62879.4	30239.4	24546.4	1123.99	5114.32	12599.9	2289.61	16073	39610.5	7195.92	775.179	5834.14	4867.93	538.256	351.601	0.654111	32157.8	137016	10037.6	187302
331	A	0.903333	18.1	19.0033	0.0433823	135.553	0.304562	61.3883	267.751	0.244672	11489.6	0.485053	1105.46	2204.62	158.667	7.99012	50.0336	0.275159	0.298251	0.42659	94714.7	144273	111631	1.15463	22210.5	0.28161	0.204087	7.28858	18898.1	110846	69973.3	39975.4	1682	12157.9	19532.2	3570.78	38209.4	61414.5	11222.3	1853.19	8617.89	8427.01	NA	NA	NA	NA	NA	NA	NA
331	B	0.4625	7.1525	7.615	0.0639019	67.824	0.350958	70.6616	251.681	0.2814	9850.15	0.355722	1357.29	2572.34	168.5	10.0937	53.3868	0.23344	0.282583	0.483976	23625.8	24730.2	26304.5	0.929918	5597.64	0.324938	0.218028	6.3547	7490.72	27136.3	17419.7	8320.75	564.025	2889.68	4036.56	1707.94	9080.75	12689.1	5366.39	425.556	1748.83	5316.33	1025	332.651	0.325982	48049.2	230390	18219.6	267431
331	C	0.47	12.14	12.61	0.037272	75.2962	0.316242	63.5575	313.449	0.202768	12637.8	0.361125	4148.81	3680.47	212	15.7554	60.5523	0.144686	0.26493	0.590384	30646	33766	35389.2	0.954132	7070.01	0.29222	0.18932	6.5506	6350.95	32648.4	24197.7	10736.6	454.984	3942.49	5209.73	1234.93	12388.9	16379.2	3880.33	571.412	2283.24	3496.3	799.644	290.036	0.362706	40273	149434	17500.6	200719
4532	A	0.646667	12.0733	12.72	0.0856791	197.342	0.354405	65.2928	529.067	0.123411	19649.6	0.460941	3301.37	4168.12	257	9.64556	55.1872	0.232622	0.25142	0.515958	53621.3	105766	80663.7	1.23902	16217.3	0.306273	0.227598	7.21391	15103.8	83148	49102.3	30266.7	1294.66	8521.38	15143.6	2783.86	26780.9	47616.5	8750.59	1299.75	6867.43	6936.59	1098.75	335.053	0.29273	77090.8	263679	21427.3	463565
4532	C	0.733333	9.46	10.1933	0.0719331	111.467	0.308093	58.2068	491.685	0.145797	15543.2	0.401683	2319.43	2943.19	160.333	11.4505	57.1173	0.204056	0.251517	0.544426	60274.3	98249.3	82146.5	1.18493	15087.3	0.285356	0.206038	7.79549	14298.2	74521	56555.9	24539.2	1051.47	9312.12	11656.2	2737.74	29265.3	36652	8603.74	1368.38	4991.01	7938.76	1026.45	342.942	0.333716	51246.7	229500	13771.9	293593
4556	A	3.555	34.855	38.41	0.0944847	59.2543	0.521715	163.341	412.364	0.450938	49551.6	0.374011	12508.4	9910.11	589.5	34.864	51.1189	0.261077	0.295438	0.443485	118925	276292	215517	1.28801	52145.7	0.449774	0.309151	12.7356	97095.7	297522	106611	99335.4	9571.24	19433.9	53724.4	21497.3	61071.6	168894	67556	3063.01	26502	67530.6	1500.53	506.584	0.343226	143399	496375	38485.3	816080
4556	B	0.613333	17.2533	17.8667	0.0627547	127.25	0.381103	85.5387	324.44	0.256846	14312.8	0.292904	2204.21	3060.83	205	12.2874	56.4113	0.209595	0.26478	0.525625	38013.7	58162	49708.4	1.03477	11398.4	0.322275	0.248895	6.40458	11766.4	57160.4	27458.8	21052.3	1197.37	4882.25	10781.2	2521.94	15342.5	33890.9	7926.99	760.11	5022.37	5983.9	1184.58	398.577	0.314146	83013.3	376617	24306.9	468069
4556	C	1.95	25.6925	27.6425	0.0715505	85.3812	0.391464	88.1779	519.523	0.193505	30869.5	0.344728	2658.81	4704.26	291.25	13.5853	54.6892	0.216651	0.279474	0.503874	100250	167888	124275	1.25599	25890.5	0.342718	0.244921	9.65327	36663.1	141060	73800.5	46759.5	3714.7	12256.6	24298.4	8317.91	38522	76397	26140.7	1820.67	11519.6	23322.8	1183.81	450.267	0.417727	93723.2	402316	29305.7	525194
4586	A	0.914	16.358	17.272	0.0599626	129.524	0.371843	78.1779	438.872	0.174689	20971.6	0.375918	4323.61	4954.03	350	9.35609	54.0009	0.235741	0.269424	0.494835	59412.4	118490	94379.2	1.18973	20081.5	0.323981	0.236909	7.81547	22050.4	104246	55166.1	37287.5	1925.55	9769.52	19034.8	4358.21	30701.6	59846.8	13697.5	1506.93	8819.18	11724.3	1143.51	443.594	0.402054	64675.9	344008	18175.4	371845
4586	B	0.99	14.1	15.09	0.0654248	65.3525	0.38047	124.295	253.796	0.48795	24843.7	0.33395	2302.01	4593.12	275.5	16.7255	50.7799	0.246629	0.327396	0.425974	50433.5	72172	65405.3	1.08244	14741.3	0.345863	0.246736	10.9019	17860.2	73108	39629.2	24140	1636.04	6927.56	12504.2	3827.66	21770.8	39307.5	12029.7	1058.14	5907.16	10894.9	1410.32	364.413	0.266587	56857.8	306290	15541.1	318369
4586	C	5.175	64.285	69.46	0.0711162	54.458	0.540298	144.252	655.098	0.225504	53600.6	0.420729	8243.63	8524.67	763	7.73363	51.0893	0.266197	0.288718	0.445085	210070	394354	275388	1.43707	69774.1	0.463688	0.310945	12.8857	134143	428129	120747	136442	18198.9	21482	77918.7	36802.8	67519.8	244950	115659	3362.61	40613.5	90166.7	1781.67	523.665	0.295531	163319	665113	50271.7	898662
4587	A	1.73	30.45	32.18	0.0537601	75.3156	0.424858	120.824	329.284	0.36693	26953.7	0.380681	1043.43	5425.72	321	34.3712	54.1311	0.241361	0.256057	0.502582	94928	172419	130296	1.32329	28383.4	0.361979	0.254	14.0501	38485.4	149662	74938.7	52212.4	3144.82	13441.3	26577.6	7591.09	42243.4	83563.4	23855.6	2087.75	12243.8	24153.9	1569.75	424.199	0.270234	145143	439802	42124	819606
4587	B	1.53333	20.4067	21.94	0.0619401	100.425	0.395796	101.591	522.777	0.19375	31962.5	0.264727	4205.98	3981.86	211.333	14.6945	54.445	0.221416	0.276639	0.501945	71770.3	113924	94848.5	1.18285	20964.6	0.35715	0.23702	9.87371	31196.7	111750	55523.1	36148.4	3177.02	9617.96	18499.1	7436.52	30224.8	58157.2	23368.4	1463.78	8637.69	21095.2	1400.36	347.45	0.24782	74819.9	342368	22237.3	411624
4587	C	1.72	30.01	31.73	0.0542074	51.4751	0.398278	71.8004	535.358	0.134117	20526.5	0.468304	2729.42	5334.44	371	8.49588	55.1203	0.225542	0.248619	0.525839	49192	96479	88537.3	1.0897	19669.2	0.36282	0.254	11.2505	31198.9	101521	53274.8	33191.4	2071.02	9119.69	17232.5	5949.27	28656.5	54169.8	18694.5	1372.34	8122.66	21703.9	1314.59	564.769	0.429616	164694	509863	48796.2	992261
4602	A	0.32	4.785	5.105	0.0627403	92.1357	0.309141	73.7527	243.059	0.3031	9600.59	0.315758	1287.28	2088.85	103.5	14.2052	54.0353	0.207503	0.301245	0.491253	25083	27579	29230.8	0.943114	5867.22	0.298391	0.214396	7.72764	6628.48	27876.7	20123.2	8621.73	485.857	3366.99	4101.12	1401.53	10580.2	12892.6	4403.87	496.533	1745.28	4386.67	479.359	223.132	0.465479	13379.4	63892.5	3766.07	82924.3
4602	B	3.935	41.25	45.185	0.0857547	57.1213	0.563122	120.716	548.265	0.221711	34453.1	0.477469	3115.86	5318.64	313	14.256	51.6544	0.263412	0.278087	0.458501	100692	277246	201159	1.37547	50577.6	0.486391	0.338667	12.8777	90428.2	309273	87868.2	100720	12570.7	15904.5	57304	25183.3	49982.7	180140	79150.3	2504	29761.1	58163.1	1807.3	305.872	0.16977	95122.5	369057	32731.4	509872
4602	C	1.26667	26.4767	27.7433	0.0474952	82.7815	0.343471	66.8113	474.476	0.145202	21344	0.427567	3175.23	3319.42	226	6.57945	52.7953	0.261214	0.255746	0.48304	78797	138578	102106	1.34928	19079	0.323994	0.206038	10.4292	27037	103661	67114.3	32780	2212.07	10934.7	16312.8	5726.24	34367.9	51300.4	17993.1	1597.12	7366	18073.8	1416.96	388.612	0.286084	105742	382317	29943.4	599714
4522	A	1.80667	27.755	30.05	0.0703236	82.8965	0.426645	87.7079	364.931	0.243718	21129.7	0.355967	3617.05	3185.45	196.667	11.6969	50.3806	0.281352	0.28623	0.432417	77041	137903	111510	1.2434	24310	0.38574	0.256159	9.02906	44439.6	134548	64565.3	43401.1	3543.89	11164.4	22231.3	9408.98	35085.8	69895.6	29566.3	1697.77	10344.9	32396.9	1398.75	438.79	0.307694	104476	380088	38246.7	572221
4522	B	1.38333	17.7567	19.14	0.0723549	75.1217	0.407931	80.2603	451.988	0.176072	24791.3	0.343487	3890.24	4247.05	259.333	13.1579	52.4509	0.246044	0.290422	0.463534	67192	132781	103898	1.23419	22262.8	0.370841	0.249158	9.73804	34237.2	121056	60417.8	40751.3	2728.42	10673	20591.3	7247.65	33540.2	64741.3	22775	1641.82	9428.95	23166.4	1052.55	357.177	0.352809	72651.6	245205	23126.1	409151
4522	C	2	31.505	33.505	0.0541914	67.8778	0.417998	88.9371	409.328	0.217075	25259	0.354513	8195.33	5282.81	310.5	10.7925	51.8573	0.251009	0.290272	0.45872	62307.5	95204.5	82142.8	1.14183	19385.8	0.405411	0.254	12.3924	51198.2	111043	47674.5	30234.6	4233.75	8259.34	15713.2	11357.6	25956	49398.2	35688.4	1262.14	7541.04	42395	1319.57	564.591	0.414268	121389	525070	44837.4	653316
4603	A	0.7525	9.3075	10.06	0.0763544	159.077	0.403479	75.3796	432.213	0.178513	19787.3	0.402872	2042.29	3977.84	258.75	8.83407	52.6725	0.252674	0.267282	0.480044	64922	132398	107480	1.20537	22495.9	0.327138	0.250368	7.1862	19862.1	112231	63221.2	42901.6	1357.48	11215.5	21287.9	3199.67	35244.3	66931.8	10054.9	1731.95	9487.96	8642.16	1096.09	366.37	0.333833	66349.1	280872	18178.9	373669
4603	B	0.865	12.615	13.48	0.0645076	153.83	0.419703	67.5705	375.597	0.182048	16952.8	0.540369	1624.36	2654.99	189.5	9.43231	51.4751	0.277016	0.257442	0.465541	65509.5	165884	128766	1.19294	29031.5	0.349504	0.247295	8.13742	28717.2	154390	66643.8	58989.4	3132.93	12045.3	31123.6	5946.79	37852.1	97846.4	18691.5	1889.4	14883.4	11944.4	1013.52	252.313	0.2465	50451.9	171451	13317.2	292259
4608	A	1.25667	15.0067	16.2633	0.0750054	104.613	0.435434	67.2451	341.215	0.22464	13637.1	0.490388	2822.87	2324.85	148	11.1035	50.6726	0.276505	0.28362	0.439875	72094.7	154541	121092	1.26322	26135.6	0.357869	0.25858	10.5616	31501.1	137646	67357.9	51292.6	2441.51	11920.6	26019.6	5848.41	37460.9	81805.5	18379.8	1844.51	11920.9	17735.8	1146.8	243.594	0.212427	43013.3	158895	11587.6	246805
4608	B	2.67333	29.42	32.32	0.0890528	53.3791	0.44585	163.991	465.293	0.352448	41578.4	0.465172	12223.4	9469.73	812	7.87485	47.7789	0.295457	0.31974	0.384803	105910	163004	132812	1.21878	31177	0.404364	0.25629	11.2337	48617.5	165501	73389.6	54162.2	5260.27	12668.5	28282.3	11702.6	39814	88910.2	36777.2	1932.24	13470.2	33215.1	1339.32	407.473	0.308518	90028.2	345816	25231.4	523976
4608	C	2.3525	31.3375	33.69	0.0617536	62.9478	0.42936	114.317	550.108	0.21195	39201.5	0.385803	12510.1	10326.6	902.667	8.77223	49.9653	0.269242	0.309817	0.420942	92695	135508	113366	1.13694	27453.8	0.378888	0.26736	9.98173	46094.6	148417	60200.1	48323.1	4843.3	10551.4	25503.2	11165.3	33159.7	80168.8	35088.8	1632.02	12344.6	32118	1040.75	378.381	0.386939	82406.1	295031	20872	498286
4610	A	1.14667	12.2133	13.36	0.079928	105.072	0.420259	91.4678	390.745	0.247879	23820.5	0.35666	3517.28	4598.22	270.667	21.2255	53.0639	0.240072	0.26481	0.495118	92706.7	183068	142210	1.22545	29810.4	0.350336	0.246736	7.03885	26523.1	150732	83580.9	56465.3	2163.48	14766.1	28639	4545.7	46404.1	90040.2	14287.9	2272.5	13130.2	11120.4	1228.11	393.713	0.328983	65860.4	308733	21555.3	350563
4610	C	2.69	36.02	38.71	0.0685473	61.0684	0.503503	121.529	469.848	0.311899	33618	0.467288	10475.2	6959.15	594.75	14.5108	49.5831	0.274199	0.312269	0.413532	106883	218958	160394	1.35163	38379.8	0.422398	0.296137	13.5533	64295.8	219260	78115.1	75616.1	6663.03	14107.9	40821	14825.5	44338.1	128332	46589.9	2222.2	20092	41981.6	1304.89	403.648	0.321283	89796.5	361875	27585.1	507015
4613	A	1.265	19.22	20.485	0.0949892	76.7628	0.377682	47.9393	381.996	0.125497	12148	0.459455	1505.69	2330.44	155	5.68627	52.0914	0.261777	0.273945	0.464278	49596	90858	76406.8	1.17606	15776	0.333354	0.22853	8.28236	17026.5	78634.8	48291.4	26439	1676.4	8226.19	12860.5	3929.97	25851.4	40435	12348.5	1238.36	5671.77	10116.3	1283.63	439.858	0.34474	93297.6	360487	27380.7	527969
4613	C	1.3	15.8567	17.1567	0.0765317	55.2654	0.400236	114.244	356.182	0.364844	23435.6	0.328404	4901.73	4915.95	331	17.2682	55.9852	0.204067	0.276294	0.519639	42083.7	93640	74674.7	1.18634	16987.7	0.366192	0.23244	10.9103	28519.1	93329.9	41837.8	30007.4	2829.49	7267.15	16220.6	6204.49	22837.6	50994.7	19497.6	1108.69	8044.29	19366.1	1137.96	412.337	0.397587	74795.3	335239	21607.6	429763
4619	A	0.8325	14.39	15.2225	0.0633084	143.541	0.341877	86.9848	288.503	0.301988	15573.7	0.425088	1381.75	2592.67	188.5	6.9026	49.6981	0.280515	0.308669	0.410815	88799	142236	106972	1.28731	20726.2	0.301206	0.218028	8.04124	19380.8	104581	68674.1	36813.5	1484.67	11732.3	18043	3491.78	36872.8	56734.6	10973.5	1769.29	7980.05	9631.43	1207.12	374.644	0.332652	79750.6	313814	22657.7	459768
4619	B	0.375	5.55	5.925	0.0600717	133.845	0.307182	48.59	324.187	0.151812	10108.4	0.392529	1220.42	2568.1	128	14.1777	58.2147	0.176349	0.245425	0.578225	43387	51633	49045.1	1.02941	9624.02	0.282179	0.214396	5.87021	7372.53	44373.8	33484	14970.4	590.75	5688.32	6956.74	1472.53	17875	21871.6	4627.23	853.085	2889.48	3629.97	944.84	264.057	0.279487	48009.2	177524	14238.6	274113
4619	C	3.60333	43.6033	47.2067	0.0768729	89.5569	0.570975	102.928	698.048	0.145748	66712.3	0.401583	6600.81	8138.85	657	8.0353	50.2962	0.27678	0.288718	0.434502	177506	398667	296307	1.34651	75066	0.468277	0.344984	10.4032	112350	432906	128497	152542	15268.3	23434.9	85017.6	29273.9	73649.1	267255	92002	3722.76	43207.7	65419.2	1407.71	494.899	0.356872	132412	485851	36425.7	777791
452	A	0.562	9.764	10.326	0.0557395	117.695	0.345041	60.1735	372.321	0.160853	13078.9	0.377964	2050.21	2543.3	145.8	15.57	55.3073	0.21614	0.276342	0.507518	47469.2	78749.2	66698	1.14217	13067.1	0.308027	0.212287	6.73978	11478.9	64660.4	43595.5	22079.4	1023.1	7364.75	10869.8	2335.55	23144.5	34176.5	7339.43	1098.07	4832.58	5548.24	1107.97	357.509	0.33603	51473.3	271213	20677.8	263626
452	B	0.565	12.02	12.585	0.049888	81.4998	0.353429	59.2191	306.182	0.19427	11546.2	0.418886	807.685	2462.1	203.5	4.89081	53.8224	0.224625	0.284396	0.490979	35114.5	52924	47251.6	1.11151	9731.39	0.323906	0.239473	8.81454	11803.4	49469.8	30339.8	15791.7	1120.05	5096.6	7899.64	2741.74	16016.7	24837.2	8615.94	759.871	3607.03	7436.53	1302.49	426.335	0.327322	92520.2	375244	36674.6	483218
452	C	0.646667	13.18	13.8267	0.0478761	87.4876	0.393995	84.8156	435.647	0.196552	17714.8	0.301999	2785.67	2808.22	142	17.4827	58.8456	0.183085	0.232799	0.584116	48802.7	61241	53929.9	1.10498	11350.9	0.33109	0.244315	7.94458	12548.9	57091.6	32738.9	20077.2	1113.73	5468.26	10002.5	2692.45	17185	31446.1	8460.52	817.067	4509.02	7222.85	1059.31	346.145	0.323261	57787.1	229668	23647.5	291142
4634	A	1.86	20.37	22.23	0.0836707	113.779	0.496592	78.0911	365.727	0.213523	22174.3	0.483139	1446.02	4581.13	346	7.19235	51.7976	0.246724	0.280276	0.473	90985	287337	211628	1.35774	47266.6	0.389194	0.30527	9.04983	48745.3	256681	106535	100279	4814.28	19410	53003.5	9244.2	60992.8	166634	29054.2	3064.73	25403.7	20276.9	1199.29	333.096	0.277745	42675.5	207443	17699.3	215084
4634	C	1.42333	13.6133	15.0367	0.0931449	60.5938	0.41757	132.176	445.77	0.30618	30396	0.225814	2731.29	4044.7	239.333	12.0781	55.87	0.192205	0.29424	0.513556	48526.7	75864	66841.3	1.07823	15630.7	0.373258	0.23702	10.7835	24306.7	81084.2	38131.5	26544.6	2165.24	6686.51	13753.3	5357.5	21012.8	43235.6	16835.8	1029.72	6500.04	16777	1212.69	464.176	0.383096	77630.9	366478	19219.1	464347
4646	A	1.115	17.3825	18.4975	0.0815235	103.747	0.430329	85.9544	396.421	0.239588	23998	0.29954	3203.86	3375.28	194.25	12.4015	51.4932	0.263487	0.291799	0.444713	66824.8	117781	98153.8	1.19786	21715.1	0.358403	0.253803	9.77987	27484.5	112041	55659.1	40263.3	2231.41	9860.4	20316.1	5468.24	30986.8	63870.2	17183.5	1523.69	9263.46	16697.4	NA	NA	NA	NA	NA	NA	NA
4646	B	1.97333	18.9833	20.9567	0.074899	83.4906	0.421429	113.449	377.007	0.311956	27633.7	0.381492	3798.84	5253.9	291.333	27.1156	52.2742	0.259916	0.264374	0.47571	78617	151739	125362	1.14964	28816	0.36086	0.25286	10.8103	49891.9	154705	68178.6	53514.4	3668.8	12150.6	27659.6	9408.27	38183.3	86957.3	29564.6	1888.5	12980.3	35023.1	1319.69	386.477	0.291385	91808	324491	23906.3	523655
4646	C	0.725	8.1125	8.8375	0.273271	119.037	0.383972	66.8836	451.627	0.145957	21169.6	0.329529	3811.83	3118.18	123	39.7552	61.4632	0.156194	0.234113	0.609693	39125	69063.7	63354.4	1.04449	13561.7	0.330655	0.244315	7.65359	15903.8	67528	38658.8	23268	1427.6	6676.95	11390.4	3416.93	20981.8	35808.5	10737.7	1014.89	5094.84	9794.1	719.662	259.698	0.365295	44656.2	170583	11307	263407
4538	A	2.7825	37.4325	40.215	0.0609511	70.8996	0.414452	85.0325	435.738	0.19122	24430.4	0.407543	4329.89	3919.09	277.25	13.5998	51.9922	0.26262	0.284816	0.452564	86714.5	168948	135154	1.22848	33017.6	0.401099	0.25282	10.5692	79775.3	195868	68924	58706.8	7523.13	12015.3	32227.3	18075.4	37760.9	101306	56800.9	1836.81	16180.1	61758.4	1495.11	390.569	0.255278	99287.9	405118	34980.4	534224
4538	B	3.09	31.07	34.16	0.0905112	45.0175	0.44065	171.909	459.761	0.369909	49889.1	0.315151	13967.7	9384.75	581.5	31.1123	52.4867	0.233224	0.307433	0.459343	112091	171365	136125	1.25745	31857.8	0.422205	0.247669	12.0146	66920.2	184317	76353.9	52463.2	7307.44	13058.8	27746.1	17833.6	41041.6	87233.2	56042.3	1976.89	13469.9	51473.5	1678.83	425.267	0.252738	95849.8	468403	27947.3	548283
4538	C	0.89	11.22	12.11	0.073493	100.488	0.323691	70.282	221.692	0.317025	10736.5	0.457223	1303.02	2019.72	111	16.8717	50.494	0.256088	0.326599	0.417313	70150	108691	89434	1.21532	16947.7	0.300255	0.239473	7.33919	17554	84876.9	60485	27599.2	1349.76	10301.2	13088.3	3613.03	32371.8	41153.1	11352	1543.57	5588.63	10421.8	1017.44	434.164	0.426723	74905.8	280232	21944.1	405501
4670	A	2.37	31.16	33.455	0.0658907	82.9255	0.434437	155.098	404.989	0.393205	39326.4	0.405407	10214.2	8461.67	506	28.3287	52.784	0.24393	0.28951	0.46656	102134	250604	193490	1.27415	41593.8	0.369967	0.254	11.3844	55509.6	224852	110089	77798.7	5602.23	19160.6	40107.7	12263.9	60214.1	126098	38539.8	2930.28	18802.6	33776.7	1774.02	460.498	0.259711	130174	567129	44395.2	701108
4670	C	1.04	13.86	14.9	0.0693696	72.5286	0.330184	74.4758	394.432	0.191073	17433.7	0.451222	4827.18	3988.57	273	13.3182	56.1065	0.214701	0.259539	0.52576	54115.7	89245.7	71882.5	1.2429	14050	0.319198	0.206038	9.83915	19556.5	73488.3	47880.4	22383.4	1618.77	7823.1	11334.2	4221.05	24586.9	35637.3	13264	1140.21	5229.93	13186.3	1045.43	294.662	0.334164	52130.4	218013	16895.2	283022
4677	A	3.72	32.49	36.21	0.0974149	70.9778	0.531739	136.515	527.26	0.245783	49401.1	0.375921	5271.9	7562.93	477	13.983	50.2181	0.27176	0.301363	0.426878	129730	283868	222200	1.1498	58401.6	0.442678	0.306037	9.95609	107111	341301	95629.4	113117	13453.1	17398.7	63396.1	27791.3	54677.2	199283	87341.3	2756.73	32420.4	71933.8	1345.55	460.498	0.387985	111795	409553	24900.6	698227
4677	C	0.946667	14.0133	14.96	0.0631718	135.369	0.371416	113.232	557.918	0.202955	41340.5	0.287744	10646.7	6521.7	378	17.1344	53.7913	0.215792	0.305881	0.478327	47690.7	74197.3	65436.9	1.12294	14582.6	0.339152	0.22797	8.95647	21723.9	76304.8	38879.7	24467	2090.19	6664.78	12675.8	4936.04	20944.4	39848.8	15511.6	1006.87	6000.21	14716.8	1065.84	398.577	0.377491	82802.9	314539	18030.4	531871
4698	A	0.58	6.18	6.76	0.0857988	87.3528	0.375697	38.3948	310.195	0.123776	9280.64	0.365299	1325.19	1772.82	102	4.14584	52.2188	0.262719	0.282022	0.455259	36537	53710	50664.6	1.06011	10763.3	0.328682	0.239473	7.61106	12120.3	52629.9	31630	18183.9	850.69	5399.93	8944.77	2399.09	16969	28122.6	7538.21	811.511	3947.65	7361.14	NA	NA	NA	NA	NA	NA	NA
4698	B	1.25	5.38667	7.715	0.0921853	72.349	0.390813	89.2625	324.078	0.27682	18475.3	0.399522	3235.92	4461.21	325.75	11.662	52.6292	0.238527	0.303094	0.45838	47308.8	74027.5	61374.4	1.15195	13127.2	0.339304	0.243105	6.92558	15152	66517.2	37413.6	22652	1308.81	6380.52	11670.4	3110.92	20051.8	36689.8	9775.61	962.872	5459.58	8729.54	825.623	265.599	0.329014	47020	147013	10614.5	299442
4698	C	3.66	32.03	35.69	0.10255	17.8941	0.475955	167.896	480.911	0.34912	33915.3	0.329386	9106.86	6025.95	458	9.00111	49.1495	0.270249	0.333881	0.39587	49510	72134	65492.6	1.10141	17650.5	0.536749	0.26774	14.7614	77696.5	114487	34321	26037.1	5134.46	5773.2	14158	16498.3	18142.7	44507.3	51837	864.691	7080.11	69751.7	1770.46	422.064	0.238392	134693	526899	32486.8	838241
4699	B	4.98	37.83	42.81	0.115735	67.6974	0.492303	209.87	348.482	0.591954	51771.1	0.443267	5479.74	10455.3	862.5	18.858	49.1906	0.263744	0.341584	0.394672	239458	474296	333721	1.40977	76894.3	0.405158	0.286505	11.0484	118174	427580	169614	152437	11669.5	30385.5	80451.8	25184.7	95500.1	252933	79146.4	4770.65	38632.8	74770.3	1495.02	430.605	0.288589	132483	426144	38126.9	755491
4699	C	1.52	20.085	21.605	0.0690529	33.7426	0.442711	149.675	468.547	0.322485	43088.9	0.1879	5639.21	5503.36	267.5	53.5718	56.2476	0.207157	0.254748	0.538094	38558.5	56105.5	50327.2	1.06254	12629	0.410214	0.26087	12.1089	24194.2	67395.2	27498.3	20554.4	2274.55	4741.34	11150.6	5551.71	14899.7	35050.6	17444.9	721.919	5569.29	17903	1167.79	423.665	0.357021	108929	371904	33029.7	592661
4727	A	1.602	21.84	23.442	0.0685902	64.788	0.435261	110.889	424.512	0.253544	29174	0.325384	3126.08	4096.76	267.8	10.926	51.0522	0.262937	0.294294	0.442769	63273.6	110833	90620.7	1.20826	20544.2	0.373347	0.256748	10.3814	33840.3	109807	50489.5	37513.3	2617.98	8916.44	19125.6	6892.25	28020.7	60127.9	21658.7	1377.89	8838.44	23623.9	1425.84	411.957	0.301131	88977.2	379050	27820.3	493367
4727	B	1.2725	20.7	21.9725	0.0584258	77.3552	0.432219	90.6725	451.627	0.205808	26872.7	0.385651	3033.96	4800.01	323.25	13.2796	51.4703	0.261338	0.277454	0.461207	69346	122228	99375.6	1.19728	22277.1	0.364023	0.2447	11.007	28055.7	116285	55057.4	41757	2561.22	9627.18	21478.8	5887.99	30254.9	67526.5	18503.6	1479.81	10041.4	16534.5	1437.63	429.893	0.297007	82725.2	374449	26594.3	447207
4727	C	3.54	46.44	49.98	0.0713868	37.2823	0.489153	105.64	597.686	0.193557	44670	0.388625	4386.34	7559.94	471.667	13.9926	53.2258	0.231969	0.296792	0.47124	89654	147953	126356	1.16447	32092.4	0.461579	0.285759	12.2732	72717.4	180083	64512	55189.5	6654.33	11258.9	29404.6	16632.9	35380.8	92435.2	52266.5	1735.35	14359	56623	1715.3	418.268	0.243706	138866	473519	42834.5	784821
1583	A	8.79	66.38	75.17	0.116935	42.0347	0.606269	162.256	571.584	0.283871	61762.7	0.539906	5466	11008.6	813	15.7905	49.5741	0.271578	0.315846	0.412576	190723	495403	369485	1.33336	102268	0.551728	0.381	16.9244	260322	647387	145478	191995	32012.3	26415.8	113683	65873.8	83017.4	357347	207023	4171.74	61316.6	194834	1872.24	668.327	0.356966	171670	819286	60301.7	904001
1583	B	14.3833	95.3733	109.757	0.109096	38.8231	0.525338	171.584	593.709	0.267222	70290	0.351431	17154.1	11584.4	847	24.7618	53.676	0.234184	0.283031	0.482785	250866	395027	318614	1.11606	92295.3	0.509672	0.307035	11.1787	347037	571645	127052	167285	24276.5	23017.4	96533.3	62335.5	72338.4	303426	195880	3642.75	50652.2	292742	1703.56	616.014	0.334329	191062	843981	67268.7	1.05746e+06
1583	C	14.84	131.8	146.64	0.1012	21.2743	0.493851	236.659	593.926	0.398466	96960.2	0.45136	42740.9	25767	2008	15.7718	51.4424	0.241171	0.322936	0.435893	213679	390753	315711	1.21872	82646.7	0.473824	0.27567	15.0014	459520	532905	159797	133277	22637.6	28707.7	73129.7	67722.2	90219.7	229889	212796	4487.04	36914.1	418119	1949.82	739.502	0.379266	233575	1.10154e+06	87321.6	1.30171e+06
4786	A	1.79	26.6225	28.4125	0.0581909	149.336	0.473179	92.3536	346.746	0.254016	23891.3	0.45443	3575.98	4664.09	342.5	12.57	53.4807	0.236025	0.288046	0.475928	59715.8	128701	105163	1.16523	28630.4	0.409177	0.303252	8.77657	51067.7	168265	44324.2	53428.4	7410.49	8117.75	30562.4	14857.3	25510.1	96063.3	46691.8	1290.49	15958.2	33819.1	1039.59	389.591	0.392397	82278.5	319580	27211.2	446359
4786	B	1.174	18.762	19.936	0.0576278	86.3804	0.503158	76.6594	429.544	0.177427	21293.3	0.388846	2169.65	3528.02	181.2	17.9147	53.1162	0.243788	0.275421	0.480791	57065.6	111998	96138.2	1.1416	24038.9	0.404322	0.288768	8.01163	26800.8	125570	45982.6	47108.4	3047.09	8415.08	25539.5	5995.55	26443.1	80282.8	18844.2	1333.27	12587.8	12879.7	1221.71	391.103	0.32783	77286.3	310487	22775.8	439482
4786	C	1.47	21.88	23.35	0.0606021	72.1836	0.511148	76.7354	530.26	0.144864	25461.9	0.354138	4425.76	4188.7	276.25	7.82164	53.0074	0.234724	0.293042	0.472234	59777.2	109461	95842.9	1.09619	25266.7	0.421491	0.299768	9.70594	34207.3	135321	43398.1	47922	4522.76	7830.35	26202.9	9021.69	24606.5	82362.5	28351.8	1234.5	13071.7	19901.1	1171.26	411.922	0.354414	97187.4	341120	29209.1	561455
1590	A	1.555	19.5033	20.8567	0.0634678	100.386	0.427772	88.7202	360.792	0.263999	20780.5	0.51824	6239.01	4287.56	356.5	9.0763	50.2133	0.258577	0.316188	0.425235	99001.2	186687	140055	1.32349	30170.7	0.365702	0.253803	11.3644	38625.9	162284	79884.6	56402.7	3767.51	14059.3	29223.6	8343.31	44184.1	91879.1	26221	2164.86	13775.1	22685.9	1562.63	321.352	0.210621	93902	342674	32823.7	497016
1590	B	1.72333	25.44	27.1633	0.0607834	97.0047	0.397453	110.629	461.244	0.223733	30848.3	0.416502	7721.07	5907.27	388.667	11.6488	52.2866	0.242557	0.299685	0.457757	100914	180383	147204	1.15987	31787.7	0.350783	0.232309	8.6366	40074.5	167001	85996.4	57321	3886.49	15015.1	29101.3	9011.72	47186.1	91493.9	28321.2	2297.48	13434.4	24342.6	1537.49	437.96	0.273555	103652	430398	37869.6	548844
1590	C	1.705	23.98	25.685	0.0660082	51.5159	0.412458	109.219	507.701	0.250454	31675.6	0.321179	5429.46	5814.8	431	12.164	50.0641	0.280234	0.289598	0.430168	62059.5	117035	90969.3	1.2301	19545.6	0.369838	0.246736	9.49686	24698.4	103118	54438.9	34002.1	2528.33	9304.04	17851.3	5649.13	29238.9	56124.6	17754.1	1404.91	8577.13	14716.3	1449.29	436.299	0.301743	118839	419763	37369	678711
2606	A	1.29333	13.2333	14.5267	0.0888325	65.1511	0.430418	101.012	542.516	0.188681	29420.5	0.293274	6066.68	4290.01	274	7.52302	54.0218	0.236307	0.257601	0.506092	52375.7	83375.3	76506.1	1.09143	17453	0.359756	0.254	9.3612	22074.6	87462.8	43537.4	31159	1809.65	7713.06	15542	4572.97	24236.6	48856.5	14369.7	1193.42	7004.9	13876.3	1227.28	448.043	0.366955	69860.2	351635	24929.4	370734
2606	B	2.10667	21.13	23.2367	0.0873459	60.158	0.406892	98.4093	393.854	0.319699	28424.1	0.39461	4941.66	5626.69	410.333	13.0236	52.0981	0.244732	0.305953	0.449314	80902	150589	108812	1.27403	24311.8	0.378071	0.23702	11.9501	49347.9	140280	60617.3	43912.2	4282.28	10694.6	23230.7	10700.7	33612.3	73040.5	33627.2	1652.24	11271.6	36424.1	1164.41	442.942	0.403248	68290.3	323331	21860.2	369063
2606	C	0.81	13.77	14.58	0.0555556	48.6383	0.375814	142.082	298.048	0.47671	22853.5	0.255662	5120.95	4980.1	191	49.5862	55.6009	0.22278	0.261655	0.515565	36928	42954	39397	1.09029	8638.59	0.353103	0.239473	9.89876	14892.7	45043	24591	13665	1140.94	4093.93	7069.08	3167.86	12865.9	22223.1	9954.11	605.949	3365.79	10920.9	1340.21	410.676	0.306426	70687.7	357304	28447.8	371081
2729	A	0.286667	3.98	4.26667	0.0667674	76.7807	0.40957	63.7744	385.105	0.165628	12561.9	0.232604	1485.64	2194.31	96.6667	13.7882	60.4036	0.158689	0.241009	0.600302	14388.7	19194	19273.6	0.987092	4374.22	0.329511	0.253738	5.30336	3524.79	19971	11506.4	7436.46	330.702	2015.94	3589.48	748.845	6334.65	11283.6	2352.79	311.111	1555.42	1658.26	922.064	222.183	0.246538	24508.4	144590	6999.02	133459
2729	B	0.932	10.914	11.846	0.0770754	76.5474	0.376278	119.306	388.807	0.331995	27925.7	0.268057	2499.26	4412.42	284.6	10.0703	52.4696	0.240593	0.298533	0.460874	49676	79367	68125.6	1.06609	15023.4	0.329816	0.238001	7.59279	15538.8	74956.8	40180.7	26407.5	1537.33	7021.28	13496.3	3329.4	22065.3	42428.7	10462.9	1079.2	6292.16	8167.44	1207.33	286.121	0.251213	53072.3	261907	13858.3	312452
2729	C	0.333333	4.50667	4.84	0.0746396	91.3384	0.376921	69.4866	369.414	0.195379	14739.2	0.286853	1722.54	3172.01	169	19.3635	57.5096	0.16806	0.290757	0.541183	25625.7	28041.3	27908.9	0.953612	5991.7	0.313871	0.244315	5.18726	4585.7	27250.6	17646.4	9857.5	405.009	2971.79	4772.82	925.822	9338.78	15002.3	2909.47	444.78	2073.66	2067.26	904.508	211.507	0.258111	28666.3	143820	7904.25	163389
2730	A	2.43	30.7	33.13	0.0755496	77.092	0.54609	116.811	490.672	0.238204	33862.6	0.416442	4695.72	5800.67	364	27.1762	50.7566	0.261142	0.309445	0.429414	113626	249438	180592	1.38073	44484.9	0.452344	0.321968	12.4265	73535.9	259882	81954.2	90035.7	8602.16	14786.6	49755.9	18135	46472.3	156417	56992.5	2328.6	25020.5	46186.9	1586.48	425.979	0.2698	129162	467609	46563.9	707672
2730	B	1.3925	17.645	19.0375	0.071205	126.381	0.393742	97.0716	489.154	0.200462	27708.3	0.365408	2952.93	3705.87	192	14.768	53.37	0.240954	0.27417	0.484875	84464	173388	138676	1.20274	28618.2	0.326826	0.248552	9.0875	32529	146608	83493.9	52805.2	2377.29	14620.5	26073.6	5945.52	45945.9	81977.8	18684.6	2244.7	11628	18656.4	1258.27	414.68	0.334728	86971.1	341046	28361.2	465517
2730	C	1.25	21.1067	22.3567	0.0564679	69.7446	0.344141	79.8265	440.853	0.179885	19821.9	0.336991	2468.6	3967.49	228.333	12.48	56.7392	0.204616	0.263711	0.531673	43766.7	68432.7	61867.9	1.06436	13397	0.355311	0.220935	12.1017	29216.2	73600.3	38758.5	20854	2255.39	6365.83	10685.2	6366.04	20004.5	33592.5	20003.3	935.912	5011.8	23268.5	1186	412.1	0.350888	77537.6	355419	29480.9	406662
2823	A	1.34333	17.6733	19.0167	0.0696672	70.3467	0.42461	109.544	390.456	0.290839	26860.8	0.318688	2534.02	4976.72	283.667	17.0133	53.6563	0.230686	0.27965	0.489664	68851.7	128696	99126.4	1.22473	21528	0.370155	0.254	10.2499	31038.9	117233	56564.9	39716.2	2845.36	9823.62	20632.5	6839.2	30872.9	64868.8	21491.6	1501.48	9776.29	19761.1	1509.37	357.533	0.235372	91234.4	376252	32089.2	478865
2823	B	1.105	14.9	16.005	0.0691786	104.513	0.430281	115.184	290.239	0.530247	17584.6	0.493854	3106.38	3520.86	273.5	9.01644	48.9577	0.283519	0.312204	0.404277	76434.5	147174	112716	1.30286	24286.4	0.361332	0.254	9.59659	27025.8	128693	64038	45931	2747.39	11522.7	23525.5	5890.84	36211.4	73966.7	18515.2	1798.93	10969.8	14257.1	1373.13	328.47	0.238979	73298	265924	26338.4	404802
2823	C	0.535	11.625	12.16	0.0476769	151.072	0.361318	65.0759	232.104	0.279575	9962.67	0.431576	506.044	1836.84	120	6.23029	51.4716	0.241635	0.319506	0.438859	68231.5	95453.5	80232.9	1.14838	16388.5	0.305452	0.22166	8.25904	14346.4	80352.5	49163.8	29928.8	1140.23	8513.28	14402.8	2645.18	26754.1	45285.7	8312.75	1303.08	6242.89	6800.4	900.534	336.299	0.38326	55109	210755	17167.2	306248
[truncated: 9 more columns]

## Sheet: Summary stats
Trait	Mean	SD	Min	Max	Range	CV	Skewness	Heritability
RootCrownAverageHoleSize_mm2	14.94	9.3	3.94	54.87	50.93	62.23	2.26	0.32
RootCrownAverageRootOrientation_deg	53.21	2.75	47.32	61.46	14.14	5.17	0.59	0.1
RootCrownConvexArea_mm2	26064	14658.8	5834.33	96960.2	91125.9	56.24	1.68	0.73
RootCrownHoles_count	322.13	243.98	46	2008	1962	75.74	3.44	0.62
RootCrownLowerRootArea_mm2	4644.33	4947.91	506.04	42740.9	42234.8	106.54	4.51	0.58
RootCrownMaxDepth_mm	409.35	103.52	177.01	711.93	534.92	25.29	0.28	0.32
RootCrownMaxWidth_mm	98.45	36.5	38.39	236.66	198.26	37.07	1.14	0.57
RootCrownMediumAngle_freq	0.29	0.02	0.23	0.35	0.12	8.2	-0.08	0.12
RootCrownPerimeter_mm	4875.59	3068.02	1236.74	25767	24530.3	62.93	3.25	0.68
RootCrownShallowAngle_freq	0.24	0.03	0.14	0.31	0.16	13.41	-0.53	0.04
RootCrownSolidity	0.37	0.08	0.19	0.56	0.37	20.84	0.19	0.08
RootCrownSteepAngle_freq	0.48	0.05	0.38	0.61	0.23	9.98	0.45	0.05
RootCrownWidthDepth_ratio	0.25	0.1	0.12	0.63	0.5	37.6	1.38	0
RootDW_g	1.83	2.21	0.25	14.84	14.59	120.72	4.04	0.88
RootFlatbedAverageDiameter_mm	0.37	0.06	0.28	0.55	0.27	15.44	1.06	0.52
RootFlatbedBranches_count	131266	95186.4	8603.5	495403	486800	72.51	1.74	0.52
RootFlatbedBranchfreq_count.mm	1.17	0.12	0.75	1.44	0.68	10.28	-0.28	0.17
RootFlatbedLengthTotal_mm	104808	68896.4	11514.8	369485	357971	65.74	1.72	0.58
RootFlatbedMaximumDiameter_mm	9.61	2.59	5.19	20.65	15.46	26.98	0.94	0.72
RootFlatbedMedianDiameter_mm	0.25	0.03	0.18	0.38	0.2	13.22	1.03	0.32
RootFlatbedNetworkArea_mm2	24063.1	17949.4	2853.25	102268	99415.2	74.59	2.12	0.66
RootFlatbedRootLengthDiameterRange1_mm	57198	31402.8	7377.28	169614	162237	54.9	1.34	0.52
RootFlatbedRootLengthDiameterRange2_mm	43726.2	34563.8	3534.57	191995	188461	79.05	2.04	0.58
RootFlatbedRootLengthDiameterRange3_mm	3884.16	4882.84	330.7	32012.3	31681.6	125.71	3.25	0.76
RootFlatbedRootLengthLateral_mm	47610.3	39076	4137.54	224007	219870	82.07	2.17	0.61
RootFlatbedRootProjectedAreaDiameterRange1_mm2	9999.9	5664.55	1110.08	30385.5	29275.4	56.65	1.35	0.53
RootFlatbedRootProjectedAreaDiameterRange2_mm2	23094.1	19626.3	1788.68	113683	111894	84.98	2.24	0.59
RootFlatbedRootProjectedAreaDiameterRange3_mm2	9177.22	11551.9	748.85	67722.2	66973.4	125.88	3.32	0.84
RootFlatbedRootSurfaceAreaDiameterRange1_mm2	31426.1	17802.6	3488.34	95500.1	92011.7	56.65	1.35	0.53
RootFlatbedRootSurfaceAreaDiameterRange2_mm2	72602.5	61695.9	5621.35	357347	351725	84.98	2.24	0.59
RootFlatbedRootSurfaceAreaDiameterRange3_mm2	28839.7	36301.4	2352.79	212796	210443	125.87	3.32	0.84
RootFlatbedRootVolumeDiameterRange1_mm3	1536.06	892.02	152.44	4770.65	4618.22	58.07	1.38	0.54
RootFlatbedRootVolumeDiameterRange2_mm3	11135.6	10203.7	817.95	61316.6	60498.6	91.63	2.44	0.61
RootFlatbedRootVolumeDiameterRange3_mm3	30297.8	52557.3	1658.26	418119	416461	173.47	5.09	0.88
RootFlatbedSurfaceArea_mm2	132868	111159	14886.1	647387	632501	83.66	2.36	0.69
RootFlatbedTip_count	72227.5	44640.9	10588.5	250866	240278	61.81	1.95	0.56
RootFlatbedVolume_mm	42969.4	60845.8	3524.79	459520	455995	141.6	4.48	0.87
RootLateralFract_mm.mm	0.41	0.07	0.27	0.61	0.34	15.81	0.51	0.32
RootMassFract_g.g	0.07	0.03	0.03	0.27	0.24	35.63	4.16	0.37
ShootAverageHoleSize_mm2	49.16	23.67	6.74	169.42	162.68	48.15	1.69	0.8
ShootConvexArea_mm2	343217	159146	63892.5	1.10154e+06	1.03765e+06	46.37	1.64	0.77
ShootDW_g	21.88	17.86	3.46	131.8	128.34	81.65	3.12	0.8
ShootHeight_mm	1244.91	290.46	479.36	2011.03	1531.67	23.33	0.09	0.53
ShootHoles_count	551.63	266.29	31	1308	1277	48.27	0.54	0.62
ShootLowerArea_mm2	30332.1	21245.8	4126.85	109544	105418	70.04	1.38	0.47
ShootMaxWidth_mm	392.43	99.01	211.51	777.22	565.72	25.23	1.05	0.78
ShootNetworkArea_mm2	83078.6	37258.9	13379.4	233575	220196	44.85	0.97	0.66
ShootPerimeter_mm	26079.4	12767.4	3766.07	87321.6	83555.5	48.96	1.47	0.73
ShootSolidity	0.24	0.04	0.14	0.34	0.19	15.03	0.17	0.59
ShootSurfaceArea_mm2	465197	211213	82924.3	1.30171e+06	1.21879e+06	45.4	0.95	0.63
ShootWidthDepth_ratio	0.33	0.07	0.17	0.65	0.48	21.9	0.91	0.46
SpecRootLength_m.g	84.58	35.95	16.7	209.55	192.85	42.5	0.83	0.61
TotalDW_g	23.72	19.96	3.71	146.64	142.92	84.17	3.23	0.81

## Sheet: Stat Analysis
term	sumsq	meansq	NumDF	DenDF	statistic	p.value	trait	signif	statistic_2dp	fvalue_significance
Geno	469.159	10.4258	45	72	7.52636	3.76138e-14	RootDW_g	***	7.53	7.53 ***		* to ns
Geno	27589.7	613.104	45	72	4.5325	6.44256e-09	ShootDW_g	***	4.53	4.53 ***		RootMassFract_g.g
Geno	35041.3	778.696	45	72	4.83855	1.57139e-09	TotalDW_g	***	4.84	4.84 ***		RootLateralFract_mm.mm
Geno	0.037186	0.000826355	45	72	1.44049	0.0825028	RootMassFract_g.g	ns	1.44	1.44 ns		RootFlatbedMedianDiameter_mm
Geno	84094.5	1868.77	45	70.1173	2.3972	0.000492201	SpecRootLength_m.g	***	2.4	2.40 ***
Geno	0.228777	0.00508394	45	72	1.36132	0.120003	RootLateralFract_mm.mm	ns	1.36	1.36 ns		ns to *
Geno	89908.8	1997.97	45	72	2.18158	0.00152621	RootCrownMaxWidth_mm	**	2.18	2.18 **		RootCrownAverageHoleSize_mm2
Geno	569417	12653.7	45	70.3035	1.36533	0.1192	RootCrownMaxDepth_mm	ns	1.37	1.37 ns		ShootLowerArea_mm2
Geno	0.396159	0.00880354	45	72	0.933933	0.591659	RootCrownWidthDepth_ratio	ns	0.93	0.93 ns
Geno	1.69738e+10	3.77194e+08	45	70.5197	3.33461	2.94412e-06	RootCrownConvexArea_mm2	***	3.33	3.33 ***
Geno	0.272068	0.00604596	45	70.2284	1.08315	0.376359	RootCrownSolidity	ns	1.08	1.08 ns
Geno	1.61326e+09	3.58503e+07	45	70.2282	2.15974	0.00183863	RootCrownLowerRootArea_mm2	**	2.16	2.16 **
Geno	7.01926e+08	1.55984e+07	45	70.3887	2.86141	3.74019e-05	RootCrownPerimeter_mm	***	2.86	2.86 ***
Geno	4.16509e+06	92557.5	45	70.458	2.39534	0.000489509	RootCrownHoles_count	***	2.4	2.40 ***
Geno	4934.02	109.645	45	70.3862	1.56077	0.0462587	RootCrownAverageHoleSize_mm2	*	1.56	1.56 *
Geno	320.994	7.13321	45	70.1673	0.969696	0.537276	RootCrownAverageRootOrientation_deg	ns	0.97	0.97 ns
Geno	0.0404464	0.000898808	45	70.1338	0.913815	0.62223	RootCrownShallowAngle_freq	ns	0.91	0.91 ns
Geno	0.0260248	0.00057833	45	72	1.09457	0.360696	RootCrownMediumAngle_freq	ns	1.09	1.09 ns
Geno	0.09533	0.00211844	45	70.213	0.928716	0.599524	RootCrownSteepAngle_freq	ns	0.93	0.93 ns
Geno	1.30063e+11	2.89028e+09	45	70.4165	2.03016	0.00375129	RootFlatbedTip_count	**	2.03	2.03 **
Geno	5.59457e+11	1.24324e+10	45	70.1992	1.86573	0.00930315	RootFlatbedBranches_count	**	1.87	1.87 **
Geno	3.1214e+11	6.93644e+09	45	70.1982	2.14417	0.00200712	RootFlatbedLengthTotal_mm	**	2.14	2.14 **
Geno	0.679119	0.0150915	45	70.1509	1.13835	0.308741	RootFlatbedBranchfreq_count.mm	ns	1.14	1.14 ns
Geno	2.31107e+10	5.13572e+08	45	70.2539	2.60217	0.000156685	RootFlatbedNetworkArea_mm2	***	2.6	2.60 ***
Geno	0.208498	0.0046333	45	72	1.99652	0.00431781	RootFlatbedAverageDiameter_mm	**	2	2.00 **
Geno	0.0581222	0.00129161	45	70.3924	1.31329	0.150642	RootFlatbedMedianDiameter_mm	ns	1.31	1.31 ns
Geno	514.839	11.4409	45	70.1724	3.18181	6.79122e-06	RootFlatbedMaximumDiameter_mm	***	3.18	3.18 ***
Geno	3.57171e+11	7.93713e+09	45	72	7.52062	3.83691e-14	RootFlatbedVolume_mm	***	7.52	7.52 ***
Geno	9.28777e+11	2.06395e+10	45	70.3103	2.92277	2.69402e-05	RootFlatbedSurfaceArea_mm2	***	2.92	2.92 ***
Geno	6.08227e+10	1.35162e+09	45	70.176	1.88623	0.00832605	RootFlatbedRootLengthDiameterRange1_mm	**	1.89	1.89 **
Geno	7.82898e+10	1.73977e+09	45	70.2254	2.1077	0.00245552	RootFlatbedRootLengthDiameterRange2_mm	**	2.11	2.11 **
Geno	1.98006e+09	4.40014e+07	45	72	3.91379	1.29313e-07	RootFlatbedRootLengthDiameterRange3_mm	***	3.91	3.91 ***
Geno	1.99079e+09	4.42398e+07	45	70.1671	1.92085	0.00689446	RootFlatbedRootProjectedAreaDiameterRange1_mm2	**	1.92	1.92 **
Geno	2.57916e+10	5.73146e+08	45	70.255	2.19853	0.00148011	RootFlatbedRootProjectedAreaDiameterRange2_mm2	**	2.2	2.20 **
Geno	1.22717e+10	2.72704e+08	45	72	5.87595	1.82946e-11	RootFlatbedRootProjectedAreaDiameterRange3_mm2	***	5.88	5.88 ***
Geno	1.96632e+10	4.3696e+08	45	70.1671	1.92073	0.00689907	RootFlatbedRootSurfaceAreaDiameterRange1_mm2	**	1.92	1.92 **
Geno	2.54848e+11	5.66329e+09	45	70.2549	2.1982	0.00148284	RootFlatbedRootSurfaceAreaDiameterRange2_mm2	**	2.2	2.20 **
Geno	1.2118e+11	2.69288e+09	45	72	5.87503	1.83636e-11	RootFlatbedRootSurfaceAreaDiameterRange3_mm2	***	5.88	5.88 ***
Geno	4.95127e+07	1.10028e+06	45	70.1649	1.93606	0.006344	RootFlatbedRootVolumeDiameterRange1_mm3	**	1.94	1.94 **
Geno	7.11447e+09	1.58099e+08	45	70.3042	2.28983	0.000887954	RootFlatbedRootVolumeDiameterRange2_mm3	***	2.29	2.29 ***
Geno	2.67444e+11	5.94321e+09	45	72	7.6768	2.24227e-14	RootFlatbedRootVolumeDiameterRange3_mm3	***	7.68	7.68 ***
Geno	5.26874e+06	117083	45	67.4373	1.87874	0.00928173	ShootHeight_mm	**	1.88	1.88 **
Geno	799970	17777.1	45	67.3283	4.02096	1.37302e-07	ShootMaxWidth_mm	***	4.02	4.02 ***
Geno	0.274363	0.00609695	45	67.103	1.67286	0.0274589	ShootWidthDepth_ratio	*	1.67	1.67 *
Geno	9.82582e+10	2.18352e+09	45	67.2444	2.59064	0.000198211	ShootNetworkArea_mm2	***	2.59	2.59 ***
Geno	2.08052e+12	4.62338e+10	45	69	3.95403	1.52781e-07	ShootConvexArea_mm2	***	3.95	3.95 ***
Geno	1.26394e+10	2.80875e+08	45	67.2394	3.33481	4.00039e-06	ShootPerimeter_mm	***	3.33	3.33 ***
Geno	3.05715e+12	6.79367e+10	45	78523.2	2.39862	4.40747e-07	ShootSurfaceArea_mm2	***	2.4	2.40 ***
Geno	0.0892575	0.0019835	45	67.3229	2.18223	0.00181044	ShootSolidity	**	2.18	2.18 **
Geno	2.68431e+10	5.96513e+08	45	67.2682	1.73805	0.0195553	ShootLowerArea_mm2	*	1.74	1.74 *
Geno	4.8415e+06	107589	45	69	2.28966	0.000938984	ShootHoles_count	***	2.29	2.29 ***
Geno	47005.3	1044.56	45	67.15	4.3905	2.55067e-08	ShootAverageHoleSize_mm2	***	4.39	4.39 ***
Geno	1.0355e+11	2.30111e+09	45	70.2493	2.2672	0.00100965	RootFlatbedRootLengthLateral_mm	**	2.27	2.27 **

## Sheet: Quadrant
GenoNumber	Geno	RootDW_percentileRank	RootFlatbedLengthTotal_percentileRank	RootCrownConvexArea_percentileRank	ShootDW_percentileRank	ShootHeight_percentileRank	ShootConvexArea_percentileRank	QuadrantGrouping
1	263	13	13	17	19	28	28	NA
2	331	6	6	2	10	2	5	III
3	452	5	5	6	8	14	14	III
4	1583	46	46	46	46	46	46	I
5	1590	24	32	26	26	42	32	I
6	2606	17	14	24	15	19	24	NA
7	2729	1	3	11	1	6	3	III
8	2730	25	33	25	27	30	30	I
9	2823	12	20	9	13	22	13	III
10	2921	44	40	43	30	29	21	NA
11	Earlina08FC	3	1	1	2	10	4	III
13	3895	41	41	32	44	41	38	I
14	3916	22	26	31	29	34	20	NA
15	4000	14	10	12	18	36	26	NA
16	4269	33	28	39	28	31	42	I
17	4270	34	15	33	22	20	23	NA
18	4272	10	4	7	5	12	16	III
19	4281	27	37	22	21	17	25	NA
20	4283	18	16	27	25	25	35	NA
21	4331	31	29	41	36	44	43	I
22	4375	19	12	21	16	4	15	III
23	Han NW	45	39	45	45	45	45	I
26	4473	8	8	10	6	5	6	III
27	4477	4	9	5	4	3	2	III
28	4479	7	11	4	11	11	8	III
29	X-59	2	2	3	3	1	1	III
30	4532	9	17	8	7	8	9	III
31	4556	35	34	36	35	24	37	I
32	4586	40	42	37	42	38	41	I
33	4587	23	23	23	38	37	39	IV
34	4602	32	25	16	31	18	12	NA
35	4603	11	27	13	9	9	7	NA
36	4608	36	31	35	32	15	11	NA
37	4610	28	44	30	40	32	36	I
38	4613	16	18	15	17	23	17	III
39	4619	21	43	34	20	16	19	NA
40	4634	43	38	40	43	40	44	I
42	4646	15	19	20	14	7	10	III
43	4522	29	22	19	33	21	27	NA
44	4538	38	30	28	37	33	29	I
45	4670	26	36	29	24	35	31	I
46	4677	39	35	42	34	39	40	I
47	4698	30	7	14	12	26	22	NA
48	4699	42	45	44	39	27	33	I
49	4727	37	24	38	41	43	34	I
50	4786	20	21	18	23	13	18	III

## Sheet: Correlation
corr	SpecRootLength_m.g	RootLateralFract_mm.mm	RootMassFract_g.g	ShootHeight_mm	ShootWidthDepth_ratio	ShootConvexArea_mm2	RootFlatbedRootLengthDiameterRange1_mm	RootFlatbedRootLengthLateral_mm	RootFlatbedAverageDiameter_mm	RootCrownConvexArea_mm2	RootCrownMaxDepth_mm	RootCrownMaxWidth_mm	RootCrownLowerRootArea_mm2	ShootDW_g	RootDW_g
SpecRootLength_m.g	1	-0.392211	-0.197709	-0.383836	-0.119482	-0.456298	-0.0541387	-0.189356	-0.625072	-0.464377	-0.236461	-0.538767	-0.400187	-0.449073	-0.444899
RootLateralFract_mm.mm	-0.392211	1	0.281099	0.518615	-0.0266111	0.546672	0.562341	0.753481	0.882448	0.698235	0.517278	0.611334	0.407308	0.617962	0.581574
RootMassFract_g.g	-0.197709	0.281099	1	0.0601899	0.0838768	0.168744	0.253477	0.289335	0.290524	0.331868	0.227526	0.302294	0.215809	0.205546	0.330348
ShootHeight_mm	-0.383836	0.518615	0.0601899	1	0.0227196	0.839507	0.560208	0.55306	0.613711	0.620628	0.490887	0.617103	0.463299	0.633407	0.565266
ShootWidthDepth_ratio	-0.119482	-0.0266111	0.0838768	0.0227196	1	0.179923	-0.119958	-0.0563093	0.00517159	0.0792228	0.0753852	0.0363644	0.117635	0.0340927	0.0560922
ShootConvexArea_mm2	-0.456298	0.546672	0.168744	0.839507	0.179923	1	0.640335	0.672052	0.688286	0.815156	0.59679	0.722556	0.718481	0.869132	0.819942
RootFlatbedRootLengthDiameterRange1_mm	-0.0541387	0.562341	0.253477	0.560208	-0.119958	0.640335	1	0.910132	0.486077	0.704123	0.455378	0.573015	0.486523	0.706902	0.680939
RootFlatbedRootLengthLateral_mm	-0.189356	0.753481	0.289335	0.55306	-0.0563093	0.672052	0.910132	1	0.687167	0.779401	0.511003	0.610491	0.489329	0.77726	0.780145
RootFlatbedAverageDiameter_mm	-0.625072	0.882448	0.290524	0.613711	0.00517159	0.688286	0.486077	0.687167	1	0.758762	0.513721	0.690004	0.547295	0.753711	0.723044
RootCrownConvexArea_mm2	-0.464377	0.698235	0.331868	0.620628	0.0792228	0.815156	0.704123	0.779401	0.758762	1	0.707476	0.851437	0.799449	0.85916	0.844806
RootCrownMaxDepth_mm	-0.236461	0.517278	0.227526	0.490887	0.0753852	0.59679	0.455378	0.511003	0.513721	0.707476	1	0.395155	0.468965	0.559688	0.52145
RootCrownMaxWidth_mm	-0.538767	0.611334	0.302294	0.617103	0.0363644	0.722556	0.573015	0.610491	0.690004	0.851437	0.395155	1	0.703026	0.693388	0.687336
RootCrownLowerRootArea_mm2	-0.400187	0.407308	0.215809	0.463299	0.117635	0.718481	0.486523	0.489329	0.547295	0.799449	0.468965	0.703026	1	0.808643	0.786551
ShootDW_g	-0.449073	0.617962	0.205546	0.633407	0.0340927	0.869132	0.706902	0.77726	0.753711	0.85916	0.559688	0.693388	0.808643	1	0.951349
RootDW_g	-0.444899	0.581574	0.330348	0.565266	0.0560922	0.819942	0.680939	0.780145	0.723044	0.844806	0.52145	0.687336	0.786551	0.951349	1
pmat	SpecRootLength_m.g	RootLateralFract_mm.mm	RootMassFract_g.g	ShootHeight_mm	ShootWidthDepth_ratio	ShootConvexArea_mm2	RootFlatbedRootLengthDiameterRange1_mm	RootFlatbedRootLengthLateral_mm	RootFlatbedAverageDiameter_mm	RootCrownConvexArea_mm2	RootCrownMaxDepth_mm	RootCrownMaxWidth_mm	RootCrownLowerRootArea_mm2	ShootDW_g	RootDW_g
SpecRootLength_m.g	0	1.12072e-05	0.0318703	1.78127e-05	0.197498	2.06987e-07	0.560389	0.0400094	3.86264e-14	1.17789e-07	0.00993874	3.10585e-10	7.12317e-06	3.3855e-07	4.4754e-07
RootLateralFract_mm.mm	1.12072e-05	0	0.00204624	1.79049e-09	0.774845	1.51293e-10	3.43564e-11	7.2868e-23	8.49703e-40	1.51934e-18	2.00305e-09	1.94427e-13	4.70562e-06	9.00259e-14	4.99226e-12
RootMassFract_g.g	0.0318703	0.00204624	0	0.517336	0.366511	0.0677538	0.00561371	0.00148404	0.00141567	0.00024137	0.013218	0.000877907	0.0189225	0.0255532	0.000258774
ShootHeight_mm	1.78127e-05	1.79049e-09	0.517336	0	0.807074	1.63087e-32	4.22326e-11	8.3441e-11	1.4782e-13	6.57133e-14	1.66683e-08	9.95758e-14	1.27099e-07	1.39286e-14	2.58271e-11
ShootWidthDepth_ratio	0.197498	0.774845	0.366511	0.807074	0	0.0512243	0.195706	0.54475	0.955676	0.393793	0.417176	0.695839	0.204566	0.713988	0.546305
ShootConvexArea_mm2	2.06987e-07	1.51293e-10	0.0677538	1.63087e-32	0.0512243	0	5.82637e-15	7.98316e-17	7.19029e-18	2.80149e-29	9.90173e-13	2.56332e-20	5.23361e-20	2.88357e-37	7.08741e-30
RootFlatbedRootLengthDiameterRange1_mm	0.560389	3.43564e-11	0.00561371	4.22326e-11	0.195706	5.82637e-15	0	3.30829e-46	2.40636e-08	5.87397e-19	2.20515e-07	1.19626e-11	2.32639e-08	3.72062e-19	2.17871e-17
RootFlatbedRootLengthLateral_mm	0.0400094	7.2868e-23	0.00148404	8.3441e-11	0.54475	7.98316e-17	3.30829e-46	0	8.53128e-18	2.62772e-25	3.36999e-09	2.14138e-13	1.87849e-08	4.30196e-25	2.21122e-25
RootFlatbedAverageDiameter_mm	3.86264e-14	8.49703e-40	0.00141567	1.4782e-13	0.955676	7.19029e-18	2.40636e-08	8.53128e-18	0	2.45414e-23	2.6936e-09	5.52176e-18	1.42837e-10	6.95353e-23	2.35141e-20
RootCrownConvexArea_mm2	1.17789e-07	1.51934e-18	0.00024137	6.57133e-14	0.393793	2.80149e-29	5.87397e-19	2.62772e-25	2.45414e-23	0	3.38399e-19	2.65188e-34	1.95445e-27	1.51344e-35	2.73151e-33
RootCrownMaxDepth_mm	0.00993874	2.00305e-09	0.013218	1.66683e-08	0.417176	9.90173e-13	2.20515e-07	3.36999e-09	2.6936e-09	3.38399e-19	0	9.49347e-06	8.49658e-08	4.44032e-11	1.40902e-09
RootCrownMaxWidth_mm	3.10585e-10	1.94427e-13	0.000877907	9.95758e-14	0.695839	2.56332e-20	1.19626e-11	2.14138e-13	5.52176e-18	2.65188e-34	9.49347e-06	0	7.02434e-19	3.26564e-18	8.31411e-18
RootCrownLowerRootArea_mm2	7.12317e-06	4.70562e-06	0.0189225	1.27099e-07	0.204566	5.23361e-20	2.32639e-08	1.87849e-08	1.42837e-10	1.95445e-27	8.49658e-08	7.02434e-19	0	1.70804e-28	4.86151e-26
ShootDW_g	3.3855e-07	9.00259e-14	0.0255532	1.39286e-14	0.713988	2.88357e-37	3.72062e-19	4.30196e-25	6.95353e-23	1.51344e-35	4.44032e-11	3.26564e-18	1.70804e-28	0	3.80741e-61
RootDW_g	4.4754e-07	4.99226e-12	0.000258774	2.58271e-11	0.546305	7.08741e-30	2.17871e-17	2.21122e-25	2.35141e-20	2.73151e-33	1.40902e-09	8.31411e-18	4.86151e-26	3.80741e-61	0
